# Supplementary material for: The deubiquitinase USP5 prevents accumulation of protein aggregates in cardiomyocytes
Source: Sci Adv. 2025 Jan 22;11(4):eado3852. doi: 10.1126/sciadv.ado3852 (PMC11753375; doi:10.1126/sciadv.ado3852)
Supplement: Supplementary file 2 — Tables S1 to S3 [file sciadv.ado3852_tables_s1_to_s3.zip]

Archive with 3 entries (3 files):
- ado3852_table_s1.xlsx
- ado3852_table_s2.xlsx
- ado3852_table_s3.xlsx
