# Supplementary material for: The deubiquitinase USP5 prevents accumulation of protein aggregates in cardiomyocytes
Source: Sci Adv. 2025 Jan 22;11(4):eado3852. doi: 10.1126/sciadv.ado3852 (PMC11753375; doi:10.1126/sciadv.ado3852)
Supplement: Supplementary file 2 — Tables S1 to S3 [file sciadv.ado3852_tables_s1_to_s3.zip › ado3852_table_s1.xlsx]

## Sheet: Supplementary Figure 2A
BirA*-HA BioID
	log2 BirA*	log2 BioID-hUSP5long-BirA*-HA
USP5	4.77114	5.19445
ZWINT	4.42069	4.79723
RBM45	4.43745	4.79583
RNF8	4.4816	4.7885
UBE2Q1	4.50812	4.78402
POLH	4.48165	4.73862
MASTL	4.45916	4.71567
LIN54	4.51672	4.76237
UBE2C	4.56707	4.7908
GSE1	4.45801	4.69359
SASS6	4.54923	4.7652
MAGED1	4.56724	4.77802
AFF4	4.57763	4.78421
TFDP1	4.58352	4.78847
DNAJA2	4.69848	4.88864
CFAP36	4.63645	4.83404
MED15	4.4764	4.69288
GTF2A1	4.65319	4.84435
ZNF318	4.45155	4.66913
AHNAK	4.63089	4.8244
MAML1	4.52619	4.72402
TTK	4.60062	4.78776
FBXO5	4.55684	4.74929
COMMD8	4.58451	4.77044
ATP6V1E1	4.53088	4.72305
OTUD5	4.53071	4.71402
CLSPN	4.56828	4.74448
DTWD2	4.42655	4.61344
SAP30BP	4.84237	4.98272
ARID3A	4.66044	4.81771
WRAP73	4.61302	4.77354
ZNF362	4.64636	4.80097
DSTN	4.5989	4.75831
MGA	4.54841	4.71303
SMAP2	4.62621	4.78247
USP22	4.57557	4.73639
SUGP1	4.7567	4.8972
AURKA	4.66017	4.80966
NFRKB	4.62829	4.77861
TAF7	4.75554	4.89255
ORC5	4.67919	4.82318
FBXL12	4.49679	4.65819
PRIM1	4.61453	4.76287
CRK	4.69791	4.8382
PEAK1	4.39929	4.56988
KDM3A	4.5677	4.72043
IBTK	4.51747	4.6739
SHMT1	4.54191	4.69473
GCC1	4.66801	4.80775
UCK2	4.58418	4.7317
HEBP1	4.54198	4.69275
RPGRIP1L	4.54105	4.69089
ARID3B	4.81032	4.93451
GPD1L	4.53917	4.68747
EP400	4.58316	4.72701
HBB;HBD	4.67862	4.81329
TK1	4.7269	4.85702
NSD1	4.40755	4.56794
GON4L	4.47227	4.62565
CENPE	4.63208	4.76974
SENP6	4.48356	4.63522
EXD2	4.50342	4.65155
ORC2	4.74217	4.86853
BDP1	4.51207	4.65739
HNRNPH2	4.69547	4.82389
SCAF4	4.66574	4.7965
HSPB1	4.5868	4.72387
QSER1	4.53157	4.67329
CASC5	4.48672	4.63263
SKA3	4.68134	4.80808
PSMA4	4.76987	4.88937
SMARCE1	4.82758	4.94197
CENPF	4.8491	4.9616
C18orf8	4.42518	4.57417
ELF2	4.64679	4.77476
SH3RF1	4.45142	4.59546
KIAA1671	4.42428	4.57085
KMT2C	4.47535	4.6164
KNSTRN	4.6644	4.78876
TP53BP2	4.74752	4.86519
AAK1	4.65711	4.78122
ECI1;DCI	4.43642	4.57871
CDC34	4.47447	4.61323
AAK1	4.60508	4.73157
ANLN	4.76964	4.88255
SH3PXD2B	4.59888	4.72465
C2orf49	4.5486	4.6786
EEF2K	4.51904	4.65155
CACUL1	4.63606	4.75858
MICU2	4.56896	4.69632
TOX4	4.81486	4.92291
DHRS7B	4.52499	4.65584
CHD8	4.70083	4.81667
DTL	4.66064	4.77954
ARMC6	4.6599	4.77829
DGCR8	4.57036	4.69524
SYNJ2	4.41429	4.55232
C16orf70	4.61512	4.73514
MCCC1	4.69421	4.80801
VBP1	4.81264	4.91754
NR2C1	4.55497	4.67951
KCTD3	4.57935	4.70156
NDNL2	4.43128	4.56564
TBP	4.52625	4.6524
MTMR6	4.71671	4.82754
HSP90AB2P	4.59956	4.71882
RPS11	4.88157	4.98018
POLD2	4.6633	4.77738
C16orf62	4.48392	4.61234
SMEK2	4.62323	4.74014
MED8	4.51386	4.63959
C9orf40	4.55987	4.68169
TSN	4.61664	4.73389
RHEB	4.68671	4.79847
ZNF148	4.66075	4.77435
NARF	4.61348	4.73057
SH3D19	4.63271	4.74717
AZI2	4.63924	4.75263
THOC6	4.56096	4.68033
MOCS2	4.61335	4.72823
HBS1L	4.60847	4.72367
CD2AP	4.83628	4.93493
CDC7	4.6091	4.72362
PC	4.8102	4.91023
PABPN1	4.62447	4.73697
CORO1C	4.80891	4.9081
NDUFAF7	4.52262	4.64179
SPDL1	4.85112	4.9467
HSPA6	4.7923	4.89144
APEX2	4.6557	4.76431
ZNF703	4.57121	4.68566
KIAA0586	4.45403	4.57766
ELP5	4.51436	4.63299
ITPK1	4.65526	4.76243
RPA1	4.91769	5.00741
PTAR1	4.60093	4.71175
RBM5	4.67193	4.77757
VCPIP1	4.7183	4.82038
CEP112	4.42324	4.54696
CUEDC2	4.77178	4.86904
JMJD1C	4.46237	4.58189
GPX4	4.5768	4.68751
DTNA	4.55318	4.66561
R3HCC1L	4.61076	4.7189
BRIP1	4.47198	4.59046
MAPT	4.72797	4.82737
SORBS1	4.49644	4.61234
RNGTT	4.55643	4.66711
MED1	4.73549	4.83343
FANCI	4.6561	4.75935
ZNF503	4.67248	4.77456
APBB1	4.68409	4.78534
KIZ	4.53619	4.64761
BRF1	4.62216	4.7273
SIPA1L1	4.26576	4.39874
MMS19	4.6419	4.74536
10. Sep	4.49609	4.61
SLC25A1	4.66067	4.76272
TRIOBP	4.50738	4.62027
TCAF1	4.61227	4.717
SF1	4.58936	4.6955
SLC25A4	4.52369	4.63433
SDCCAG3	4.57689	4.6828
ZNF507	4.5364	4.64473
UBE2T	4.75127	4.84501
SPAG5	4.5953	4.69932
ZMYND8	4.60415	4.70729
ARNT	4.63467	4.73573
GAB1	4.5909	4.69439
PAPOLA	4.88363	4.96819
MAP3K1	4.27933	4.40552
WWOX	4.71339	4.80782
OTUD7B	4.55892	4.66353
CHD7	4.62851	4.72836
MTMR9	4.51543	4.62309
PDCL	4.72301	4.81668
HSD17B12	4.63541	4.73469
UBA3	4.74089	4.83329
DLD	4.52709	4.63353
AASDH	4.59561	4.69722
TUBA1A;TUBA3C;TUBA3E	4.74106	4.83314
ATXN10	4.8187	4.906
DNAJC12	4.54582	4.65058
AGO2	4.62667	4.72547
NUDCD3	4.69435	4.78872
UPRT	4.61586	4.71528
ILK	4.6131	4.71243
TTC33	4.55738	4.66017
NIF3L1BP1;THOC7	4.57324	4.67486
SMARCA2	4.39041	4.50492
STAT3	4.76349	4.85262
SNAP47	4.5771	4.67799
PTPN12	4.47115	4.57879
MRPS12	4.4815	4.58805
ETFA	4.62946	4.72592
NCOA5	4.65071	4.74574
MRTO4	4.6019	4.69995
MSRB3	4.57896	4.67853
MSANTD2	4.65421	4.74871
CEP44	4.55022	4.65144
FAM49B	4.58727	4.68597
TUBG1;TUBG2	4.76128	4.8489
DCUN1D4	4.44133	4.5497
GPSM1	4.4484	4.55617
CCNA2	4.77784	4.86423
SMARCD2	4.58998	4.6875
IRF2BP1	4.69074	4.78181
RREB1	4.3449	4.45941
NCOR2	4.49534	4.59879
RPL23	4.89335	4.97189
PIBF1	4.67644	4.76695
SBNO1	4.64849	4.74064
RPL19	4.89071	4.96897
LENG8	4.52414	4.6242
LIN7C	4.64622	4.73825
MICU1	4.58526	4.68103
RPL21	4.71824	4.80578
BRIX1	4.65394	4.74493
NCOR1	4.71018	4.79765
TRPV1;SHPK	4.65634	4.74702
MRPS15	4.58151	4.67668
STK38	4.69292	4.78108
ZNF746	4.52614	4.62459
MRPL14	4.55038	4.64709
FAR1	4.65772	4.74754
BCOR	4.66984	4.75849
ELP6	4.62259	4.71408
TAB2	4.6739	4.76223
NELFA	4.8062	4.88684
CCDC186	4.47212	4.57284
CCDC85C	4.76703	4.84943
CRK	4.91069	4.9853
MAFF	4.43624	4.53887
ATF7IP	4.52108	4.61802
BRD4	4.75675	4.8394
PIAS2	4.41523	4.51906
ECT2	4.54485	4.63996
COMMD9	4.64478	4.73366
RPL26	4.74684	4.82978
LRIF1	4.57733	4.67018
LRWD1	4.70547	4.79055
CIT	4.62967	4.71918
TKT	4.71192	4.79659
IPMK	4.55985	4.65363
RPS6	4.91051	4.98445
GLTSCR1	4.4526	4.55299
PLK1	4.72492	4.80852
KIF4A	4.74143	4.82397
ABHD10	4.51884	4.61431
NDUFB4	4.59634	4.68665
ZNF696	4.59845	4.68857
BAG3	4.81337	4.89123
DPH7	4.54409	4.63726
WIPF2	4.5501	4.6427
TANC1	4.51818	4.61239
RPL14	4.70441	4.78742
HSPA1B;HSPA1A	5.04839	5.11415
SETD2	4.62288	4.71012
MNT	4.40514	4.506
ADSS	4.70238	4.78483
NACC1	4.74787	4.82706
PBX2	4.60631	4.69335
C9orf64	4.6499	4.7344
INTS12	4.63937	4.72439
UBAP1	4.6121	4.69852
CENPH	4.7014	4.7827
TNRC6B	4.58914	4.67663
ARID1B	4.50041	4.59269
KIAA1551	4.69853	4.77924
SMPD4	4.56628	4.65442
MBIP	4.72108	4.80042
CCNT1	4.73894	4.81718
RPL10A	4.75964	4.8368
CTNNA2	4.37895	4.4786
ALDH3A2	4.65526	4.7379
RPL7	4.74578	4.8235
ZNF217	4.49022	4.58242
FLCN	4.51551	4.6061
ELP4	4.80586	4.88031
CREBBP	4.61058	4.69522
ACTR8	4.57187	4.65869
GTSE1	4.7954	4.86997
E2F6	4.53532	4.62406
ITCH	4.57624	4.66257
CSNK1E	4.74037	4.81733
FAM45A;FAM45B	4.51001	4.59969
TIMELESS	4.50094	4.59108
MIS18A	4.65333	4.73457
ZNF609	4.48665	4.57728
MOCS3	4.58659	4.6706
MYO9B	4.41332	4.50765
CLASP1	4.59642	4.67981
SCYL2	4.63771	4.71866
SEC24B	4.72384	4.80019
ANXA11	4.54661	4.63252
GCFC2	4.51538	4.6031
CAPZA2	4.64125	4.72138
MCM8	4.60795	4.6898
SNRK	4.58867	4.67151
LMO7	4.59288	4.67526
TIPIN	4.56575	4.64945
ALDH7A1	4.60728	4.68866
ZNF687	4.65772	4.73632
C19orf43	4.84122	4.91044
IRF2BPL	4.53573	4.62063
BRAT1	4.59211	4.67383
PHAX	4.85611	4.92437
GRIPAP1	4.50809	4.59401
MED14	4.47964	4.56721
PDS5A	4.65312	4.73101
NUP188	4.55399	4.63718
RCOR1	4.56009	4.64291
RIPK2	4.63806	4.71663
ZNF830	4.79236	4.86309
KIAA1143	4.75495	4.82726
HOMER1	4.53289	4.61683
RPP30	4.6351	4.71312
NGLY1	4.56389	4.64572
NCAPD3	4.53349	4.61668
BAG5	4.54637	4.62873
YAP1	4.7686	4.83947
USP34	4.23759	4.3388
ATF3	4.72431	4.79723
CSNK1D	4.63368	4.71096
RBM42	4.5882	4.66777
CDK9	4.70467	4.77786
C21orf2	4.47633	4.56164
CAPZA1	4.80824	4.87641
ERCC2	4.59583	4.67442
NFIA	4.57988	4.65925
TADA1	4.5337	4.61544
WDFY1	4.74273	4.81367
RPL17;RPL17-C18orf32	4.86393	4.92921
MYBL2	4.68831	4.76172
DDX52	4.73401	4.80512
MYSM1	4.67006	4.74427
BAP1	4.53975	4.62072
ATP6V1H	4.70255	4.77509
MRPS5	4.61249	4.68934
PIP	4.66952	4.74336
ITSN1	4.61125	4.68779
ZBTB9	4.61807	4.69412
ORC3	4.65714	4.73107
C1orf52	4.77877	4.84672
TARBP1	4.3594	4.44943
CDC123	4.79398	4.86109
FIGNL1	4.61829	4.6938
ELK1	4.44863	4.53326
BPTF	4.4005	4.48781
DPYSL4	4.7912	4.85819
BOD1L1	4.7529	4.82152
SMAP1	4.77184	4.83954
POM121C;POM121	4.59608	4.67199
RRP8	4.51335	4.59357
EIF2AK2	4.68824	4.7593
EFHD1	4.74852	4.81674
UBN2	4.62374	4.69782
TNPO2	4.5187	4.59804
UBE2E2;UBE2E3	4.61823	4.69222
TAF6L	4.60237	4.67712
EEF1B2	4.6069	4.68109
PPP1R2;PPP1R2P3	4.67452	4.7453
IKBKG	4.65562	4.72729
EPS15L1	4.84172	4.90483
BRCA1	4.60124	4.67549
ADNP	4.76721	4.83354
SF1	4.91204	4.97211
ARHGAP12	4.49369	4.57342
RBM34	4.60416	4.67813
WDHD1	4.81496	4.87899
OFD1	4.45621	4.53777
UBXN6	4.61373	4.68704
PNO1	4.63678	4.70894
JUN	4.82242	4.88603
DFNA5	4.62773	4.70026
NCOA3	4.47489	4.55511
CIC	4.47673	4.55683
TUBB	4.95953	5.01694
RPS8	4.94355	5.00157
RBBP4	4.63961	4.71086
ANKRD11	4.61457	4.687
NAV1	4.40825	4.49138
JADE3	4.53177	4.60814
SMARCAL1	4.58718	4.66053
KIAA0391	4.50557	4.58307
WAC	4.73743	4.80367
MED12;TNRC11	4.42062	4.50262
EXOSC3	4.67279	4.74182
RPL18A	4.83362	4.89536
WAPAL	4.74309	4.80873
KMT2A	4.57661	4.64994
VASP	4.68096	4.74927
DARS2	4.57891	4.65206
NCOA6	4.62686	4.6975
FCHO2	4.56789	4.64131
TUBGCP3	4.64783	4.7173
DNAAF2	4.73928	4.80441
OIP5	4.59179	4.66371
MCM3AP	4.53789	4.61248
KIAA0907	4.72356	4.78922
ARL13B	4.62909	4.69908
MYO5A	4.49296	4.56942
MORF4L1	4.63213	4.70169
YTHDC1	4.52684	4.60145
YEATS2	4.49128	4.56759
CYLD	4.51416	4.58918
STRIP1	4.53713	4.61083
METTL3	4.75126	4.8147
RPRD2	4.75493	4.8182
RPS4X	4.92227	4.9786
TNIP1	4.63302	4.70133
FABP5	4.65615	4.72338
UMPS	4.72854	4.79255
KMT2D	4.38343	4.46423
NUPL2	4.71215	4.77659
SLC25A10	4.69001	4.75536
STBD1	4.5734	4.64381
HBA1;HBA2	4.61182	4.68036
CLP1	4.70718	4.77133
LCA5	4.50179	4.57549
RAPGEF6	4.56886	4.63922
RPS5	4.74455	4.807
HN1	4.75693	4.81885
CEP290	4.63023	4.69755
TCF20	4.6951	4.75947
CCDC88A	4.63768	4.70453
DVL2	4.74084	4.80315
PGM3	4.57808	4.64765
CTNNAL1	4.52326	4.5954
POLK	4.5229	4.59472
PHACTR4	4.73774	4.79946
TAF9B	4.74632	4.80767
RAPH1	4.64394	4.70968
DGCR14	4.88195	4.93788
TSG101	4.62705	4.69353
CASP2	4.65556	4.72077
LEMD3	4.51944	4.59093
MAGED4	4.46743	4.54147
EPB41L3	4.86985	4.92621
RPS14	4.88726	4.94291
NUF2	4.6533	4.7185
TPX2	4.90667	4.96153
PAPOLG	4.67805	4.74198
SPTLC1	4.71016	4.77258
RC3H1	4.57233	4.64071
IQGAP3	4.40774	4.48414
PMVK	4.60416	4.67089
UBE3D	4.66215	4.72631
TAF1;TAF1L	4.54487	4.61433
SKIV2L	4.55923	4.62791
SMAD2	4.56913	4.63735
DNAJA1	4.78298	4.84198
SIX4	4.62339	4.6891
PIP5K1A	4.78977	4.84832
DNAJC11	4.65418	4.71835
MYO6	4.73521	4.7959
RXRA;RXRG	4.53437	4.60383
MB21D2	4.61056	4.67647
ATL3	4.51189	4.5821
VRK2	4.51861	4.58842
PSMD12	4.82072	4.87754
SPEN	4.7581	4.81736
PRUNE	4.76013	4.81925
EIF3I	4.64031	4.70442
GRHPR	4.61657	4.68172
MEF2D	4.7114	4.77237
RAVER2	4.59547	4.66138
CCDC97	4.6354	4.69955
CSE1L	4.886	4.94007
TFIP11	4.76064	4.81944
AIP	4.65609	4.71908
CDC23	4.63676	4.70045
GTF2H1	4.59333	4.65881
GLCCI1	4.48088	4.55144
ACTR10	4.57776	4.64383
RPL28	4.82255	4.87848
XRN1	4.71599	4.77606
SOGA1	4.3284	4.40638
DAZAP1	4.65981	4.7221
PLS1	4.71669	4.77658
RPL24	4.8188	4.87467
ARL1	4.63903	4.70215
EIF3K	4.66021	4.72241
ATF7	4.57135	4.63722
PSMD14	4.69237	4.75294
EIF4G2	4.89675	4.94932
NUBP2	4.58963	4.65437
VPS13C	4.58262	4.6476
TBCEL	4.74955	4.80757
07. Sep	4.78781	4.84431
POLD3	4.79015	4.84653
SLC25A24	4.60813	4.67191
RPL34	4.693	4.75314
SNX4	4.72022	4.77922
BCL10	4.6738	4.7346
IKBKAP	4.69115	4.75112
SPTLC2	4.49406	4.56258
SLC25A11	4.76007	4.81722
PMF1;PMF1-BGLAP	4.545	4.61108
GFM2	4.40929	4.48167
KIF20A	4.59254	4.65641
HELLS	4.78444	4.84048
WARS	4.89944	4.95119
BCR	4.5315	4.5979
	4.60065	4.66397
UBE2D3;UBE2D2	4.70568	4.76464
INPP5F	4.56106	4.62604
ITPA	4.5738	4.6381
ARPC3	4.5349	4.6009
SLC27A4	4.59177	4.65522
SCYL3	4.52636	4.5926
PHF21A	4.485	4.55297
INPP5K	4.52923	4.5951
WDR59	4.43728	4.50737
RPLP2	4.69836	4.75698
LRRC40	4.81071	4.86501
ZFC3H1	4.60837	4.67056
ZHX3	4.61141	4.67334
PRR14L	4.56516	4.6289
GMNN	4.68694	4.74559
SRSF10;FUSIP1	4.57339	4.63669
ZMYM2	4.3955	4.46689
PHF3	4.76061	4.81625
AGGF1	4.5677	4.6311
UBXN4	4.69406	4.7522
ACOT8	4.61528	4.6765
USP1	4.50455	4.57041
RIF1	4.69504	4.75285
GMDS	4.52507	4.58993
TBC1D9B	4.47456	4.54156
COPS8	4.59513	4.65687
TJP2	4.72773	4.78412
GGA3	4.7212	4.77776
RNF213	4.4306	4.49939
PIK3R4	4.48967	4.55572
MAD1L1	4.63391	4.69366
ZBTB33	4.68163	4.73947
CNOT3	4.54254	4.60608
TTF2	4.65876	4.71747
PRKAR1A	4.59211	4.65328
C17orf49;RNASEK-C17orf49;BAP18	4.65327	4.71183
SDE2	4.85254	4.90361
TRIM25	4.82616	4.87816
TAF1B	4.442	4.50949
DDX54	4.6422	4.70112
ADAT3	4.59403	4.65489
NDUFS1	4.50801	4.57249
PCCA	4.74462	4.79945
MCM10	4.76466	4.81872
USP15	4.76271	4.81674
AP3M1	4.7563	4.81054
ZNF516	4.42971	4.49729
RBM28	4.65629	4.71402
RASAL2	4.40705	4.47536
RBM41	4.62377	4.68269
RPS27	4.85223	4.90266
SCML2	4.868	4.91785
CAMSAP3	4.55064	4.61237
ANKRD26	4.40368	4.47185
DCTN4	4.74309	4.79723
HERC2	4.47986	4.5444
MYBBP1A	4.75101	4.80441
RANBP3	4.86043	4.90999
RBM12	4.75826	4.81139
CEP350	4.70061	4.75584
HSPE1	4.52885	4.59083
CACTIN	4.73639	4.79015
GPI	4.46098	4.52561
WDR6	4.75069	4.80376
EXOC2	4.64817	4.70505
MRPL3	4.48184	4.54543
ORC4	4.68111	4.73651
NELFCD;TH1L	4.59018	4.64877
SENP3;SENP3-EIF4A1	4.58115	4.64
LRRC41	4.48106	4.54366
DDX47	4.7958	4.84634
E2F5	4.61678	4.67374
ANKRD50	4.49735	4.55891
IGHG1	4.57157	4.63001
BCCIP	4.53411	4.59385
CHMP2B	4.85491	4.90293
MRE11A	4.93386	4.97926
ZMAT2	4.75988	4.811
SALL2	4.53607	4.59549
HLTF	4.65106	4.70599
DDI2	4.61333	4.66966
SNX5	4.85029	4.8982
TMA16	4.64951	4.70443
RPTOR	4.72155	4.77384
BAT3;BAG6	4.61877	4.67482
ERCC1	4.63833	4.69363
BCORL1	4.58843	4.6456
TMTC3	4.39601	4.46113
BRAP	4.85175	4.89949
ERICH1	4.64718	4.70202
CABIN1	4.36444	4.43074
RNF25	4.7	4.75278
TSC2	4.47526	4.53665
ARFGAP1	4.81406	4.86274
PHF12	4.49304	4.55356
DCLRE1A	4.42922	4.49222
HLCS	4.79517	4.84426
TMEM209	4.57135	4.62846
LIMD1	4.78498	4.8343
CSNK1G3;hCG_2004507;CSNK1G1	4.56394	4.62112
MCM9	4.56383	4.62098
SETD5	4.34074	4.40697
ASAP1	4.47138	4.5319
TSEN34	4.50116	4.5604
METTL18	4.46888	4.52937
SERGEF	4.63541	4.6893
GLUL	4.5411	4.59844
MAP7D2	4.66761	4.72019
TSPYL1	4.59793	4.65302
TRMT11	4.66406	4.71659
CPSF3L	4.59452	4.64959
USP8	4.59094	4.64611
TBC1D13	4.65204	4.70491
CDK5RAP2	4.5314	4.5887
PDIA6	4.755	4.80417
ASRGL1	4.58773	4.6427
RAB3IP	4.45006	4.51036
CIRH1A	4.70158	4.75231
STX12	4.61319	4.66702
HAUS1	4.48227	4.54107
APEH	4.57362	4.6288
EP300	4.48147	4.54009
HTT	4.58533	4.63993
NUP85	4.60333	4.65725
RPL32	4.84183	4.88766
RPL13A;RPL13a;RPL13AP3	4.67504	4.72622
N4BP1	4.68408	4.7349
CDKN2AIP	4.7612	4.80933
NXN	4.62569	4.67834
AKAP2	4.47671	4.53489
TXNRD1	4.65831	4.70973
CTTNBP2NL	4.78045	4.82775
PRKCD	4.59371	4.64736
CAMK1	4.58606	4.63979
SMTN	4.41888	4.47873
RBM33	4.72499	4.77353
HCFC1	4.88633	4.9298
C12orf45	4.71167	4.76062
PTEN	4.64237	4.69368
UBE3A	4.68392	4.73371
RPS16;ZNF90	4.88876	4.93205
DYNC1LI2	4.73177	4.77994
HNRNPH1	4.9603	5.00147
ELAVL1	4.86335	4.90733
ZNF629	4.64279	4.69384
PSMC4	4.78298	4.82934
RPP38	4.58199	4.63509
IRF2BP2	4.78722	4.83329
BAZ2B	4.32377	4.38682
POLA2	4.77392	4.82026
METTL16	4.66674	4.71646
XRN2	4.76453	4.81099
YLPM1	4.82767	4.87214
GPS1	4.68221	4.73131
PSMG1	4.62951	4.6804
ABCD3	4.70695	4.75511
NCKIPSD	4.5829	4.63527
CDC45	4.69623	4.74464
CEP120	4.4111	4.46986
GTPBP10	4.59468	4.6465
POLR3C	4.75718	4.80356
XPOT	4.80527	4.85014
KDM3B	4.74267	4.78942
ARF1;ARF3	4.77581	4.8215
COPZ1	4.7724	4.81809
MOB3A	4.68878	4.73714
SBDS	4.70946	4.75697
INTS7	4.61518	4.66584
TTC28	4.60448	4.65546
SESN2	4.7215	4.76856
RPS27A;UBB;UBC;UBA52	5.02606	5.06418
RALY	4.55798	4.61036
PBX1	4.55116	4.60374
RTF1	4.82482	4.86842
ERC1	4.79716	4.84159
CCNK	4.76756	4.81289
TUBGCP2	4.77067	4.81583
UBE2I	4.57018	4.62187
ACAP2	4.59753	4.64826
VGLL4	4.54118	4.59381
SPG20	4.81925	4.86279
KAT7	4.62471	4.67441
NHP2	4.56334	4.61513
SLIT2	4.49568	4.54986
EXOSC7	4.59819	4.64872
SNAPC4	4.28004	4.3427
SCLT1	4.48413	4.53865
PCF11	4.77696	4.82159
VPS33B	4.68841	4.73577
CAND2	4.56883	4.62006
PLAA	4.71212	4.75852
TAB3	4.6314	4.68041
FAM110B	4.50613	4.55946
NUDT5	4.85011	4.89229
GSTCD	4.57979	4.63027
SBF1	4.40916	4.46577
RTCA	4.7423	4.78741
RPL15	4.78389	4.82764
SDCBP	4.71031	4.7563
ZRANB2	4.81209	4.85497
IFIT5	4.73848	4.78356
ELF1;DKFZp686H0575	4.574	4.6244
CNOT11	4.68523	4.73185
PM20D2	4.5282	4.58001
RARS2	4.57563	4.62577
VPS33A	4.65185	4.69943
AKR1B1	4.63277	4.68091
PRKD2	4.41833	4.474
MAD2L1	4.66277	4.70967
BUB1	4.58857	4.63785
BRSK2	4.61126	4.65978
MLX	4.57611	4.62564
FAF2	4.75588	4.79968
PPP2R2A	4.82396	4.86572
TTI2	4.50451	4.55635
PSMC2	4.85545	4.89622
GTF2I	4.91137	4.9506
SNAP29	4.86113	4.90171
EMSY;C11orf30	4.54965	4.59983
IFT43	4.56589	4.6155
ATRIP	4.6044	4.65271
YWHAE	4.79313	4.83557
TTC9C	4.65768	4.70423
ERBB2IP	4.66277	4.70909
CEP85	4.72965	4.77382
RAD51AP1	4.77527	4.81787
ARRB2	4.73688	4.78059
ANXA4	4.57465	4.62337
CDK5RAP1	4.52604	4.57639
XRCC4	4.68756	4.73261
KIF13B	4.51739	4.56788
KIDINS220	4.47204	4.52408
RAD51C	4.66864	4.71413
RPL27A	4.90892	4.94752
ILF2	4.82225	4.86317
NR3C1	4.4936	4.54477
CSTF1	4.59877	4.64631
TTC4	4.84908	4.88915
RPL36AL	4.68102	4.72584
GPATCH8	4.60431	4.65154
IGF2BP3	4.77735	4.81919
RPS15A	4.86178	4.90125
ATP5O	4.68061	4.72523
NF1	4.55891	4.60738
MYCBP2	4.61414	4.66078
PRRC2C	4.9044	4.94258
APC	4.47707	4.52814
AVEN	4.63821	4.68395
SKP2	4.64658	4.69197
CCDC12	4.57972	4.62721
CPSF3	4.86784	4.90678
SMG5	4.42865	4.48108
DIDO1	4.83578	4.87537
MON2	4.55729	4.60513
CSK	4.7508	4.79254
ZNF8	4.62333	4.66886
NUP153	4.85353	4.89241
ACTN4	4.66678	4.71087
NT5DC1	4.79772	4.83802
WDR41	4.65977	4.70394
SPAG7	4.81291	4.85268
RIOK3	4.64858	4.69306
RPL8	4.84751	4.88633
GPBP1	4.62581	4.67099
UBAC1	4.56529	4.61232
ISOC1	4.63699	4.68177
ARHGAP1	4.72493	4.76702
GTF2H2C;GTF2H2	4.68197	4.72524
CASP9	4.5458	4.59327
CCAR1	4.68747	4.73047
CSDE1	4.97819	5.0134
ATG4C	4.68289	4.72576
RASSF7	4.6066	4.6517
MTMR14	4.62484	4.66926
RPS6KA1	4.64367	4.68751
RPS23	4.97498	5.00992
ABL2	4.63366	4.67772
FKBP8	4.66641	4.70949
TANC2	4.31652	4.37114
VPS4B	4.62272	4.66704
CDK16	4.62971	4.67379
GTF3C3	4.7433	4.78395
ZNHIT6	4.63917	4.68275
POLR3A	4.59586	4.64069
NIPBL	4.5438	4.59023
CFDP1	4.84835	4.88591
BCCIP	4.77495	4.81435
SCYL1	4.70478	4.74607
CAMK2D	4.64313	4.6862
LUZP1	4.71727	4.75819
ACTR5	4.55224	4.59794
TPR	4.84897	4.88626
WDR70	4.85258	4.88978
UTP14C	4.50785	4.5549
XPO4	4.50339	4.55052
PRR12	4.51488	4.56159
TBC1D23	4.59776	4.64182
NEK3	4.50425	4.55115
CAMSAP1	4.67378	4.71554
MRFAP1	4.58952	4.6337
SH3BP5L	4.70932	4.75002
ZC3HAV1	4.86742	4.90394
CDK2	4.77515	4.81399
ZNF512B	4.56578	4.61052
TSC1	4.43444	4.48327
IFT74	4.76922	4.80803
ACTA1;ACTC1;ACTG2;ACTA2	4.77466	4.81328
PPP2R1A	4.75353	4.79272
CHTF18	4.55578	4.60056
PLCD3	4.50496	4.55132
RPN1	4.81575	4.85323
KPNA2	4.89169	4.92727
PPP1CB	4.76212	4.80096
SMG9	4.75963	4.79851
CSTF2	4.72661	4.76635
TNPO1	4.82822	4.86524
FAU	4.88969	4.92511
SMAD5;SMAD1	4.52635	4.57173
DCP1B	4.57632	4.62013
MDH1	4.6096	4.65242
AGK	4.74896	4.78786
ZC3H14	4.81114	4.84834
PSMA1	4.52651	4.57159
RPS9	4.80919	4.84633
IRS4	4.84227	4.87856
FLNA	5.03273	5.06455
RPL35	4.90685	4.94148
LIN37	4.56952	4.61304
PLCG1	4.562	4.60569
RNASEH2A	4.84871	4.88459
COPRS	4.6526	4.69358
GCLM	4.67122	4.71165
PPP1R10	4.8602	4.89569
EPB41	4.88954	4.92421
CYB5R4	4.6642	4.70461
TAF4	4.6161	4.65785
MTMR12	4.51536	4.5599
RPL11	4.93699	4.97025
PRMT7	4.78835	4.82511
PSMD11	4.78347	4.82035
NOM1	4.67079	4.71055
HNRNPUL2-BSCL2;HNRNPUL2	4.60427	4.64577
ATP6V1C1	4.58709	4.62906
SLC25A6	4.76445	4.80158
GRWD1	4.73358	4.7714
ZMYM4	4.58829	4.63002
AP2M1	4.67247	4.71171
THADA	4.40787	4.45484
PCNP	4.93459	4.96733
GSTP1	4.59553	4.6368
PSMD10	4.58305	4.62455
RABGEF1	4.68652	4.72514
RAD18	4.77026	4.80658
DNAAF5	4.78768	4.82353
SMG7	4.50454	4.54799
MED6	4.55355	4.59552
DUS2	4.7465	4.78328
PIK3C2A	4.57574	4.61705
RPS3	4.98922	5.0203
GPALPP1	4.81339	4.84843
EXOSC8	4.70745	4.74505
NT5C2	4.57941	4.62042
ERAL1	4.66756	4.70615
MAP3K7;DKFZp586F0420	4.67687	4.71518
IRAK1	4.67046	4.70882
UBE4B	4.49106	4.53439
UBXN7	4.73966	4.77621
PRPSAP1	4.72542	4.76229
ATXN2	4.69709	4.7346
RUFY3	4.62211	4.66151
ELMSAN1	4.53633	4.57802
MED17	4.66237	4.70059
OGFR	4.54376	4.58517
FSD1	4.60143	4.64122
RPL23A	4.88109	4.91394
RAP1GDS1	4.69589	4.73316
MAP4K4	4.57812	4.61852
COPB1	4.85964	4.89291
MKI67	4.79537	4.8301
WDR26	4.56328	4.60392
RPS12	4.79625	4.8309
HOOK1	4.59344	4.63321
NTPCR	4.73273	4.76888
NT5DC2	4.66907	4.70678
EXOC1	4.57595	4.61613
TTC14	4.56807	4.60846
INADL	4.32193	4.36966
ZHX1	4.58449	4.62434
TXN	4.75022	4.78579
NOL9	4.70824	4.74479
ZNF638	4.78085	4.81562
RCAN3	4.54564	4.58639
FH	4.66703	4.70453
RPUSD3	4.60581	4.64487
TAF1C	4.51372	4.55524
TBC1D24	4.62553	4.66397
SSB	4.85652	4.88933
TANGO6	4.58217	4.62168
POLRMT	4.55191	4.59222
SMARCA4	4.75569	4.79072
RPL4	4.88716	4.91917
SRSF1	4.58927	4.6285
CCDC174	4.77521	4.80971
TBC1D22B	4.53264	4.5732
RPL3	4.91513	4.94632
IKBKB	4.52281	4.56361
EYA3	4.77758	4.81182
MTMR1	4.70825	4.74408
RAVER1	4.81015	4.84352
PDLIM5	4.90035	4.93162
ALDH1L2	4.57965	4.61857
KDM4B	4.54829	4.58799
ZMYM1	4.60866	4.64675
DPYSL2	4.8007	4.83405
TRIO	4.46968	4.51149
PUS3	4.577	4.61584
LRPAP1	4.55034	4.58983
NCAPG2	4.58402	4.62258
SH3KBP1	4.60202	4.6401
TRIM4	4.50345	4.54416
PARG	4.68168	4.71766
RNF34	4.59572	4.63372
CDC37	4.88156	4.91273
RBM26	4.80836	4.84111
DDX59	4.68026	4.71595
SLC4A1AP	4.82454	4.85668
FASTKD2	4.62952	4.6662
SMEK1	4.85518	4.88658
PGAM1	4.7878	4.82065
PROSER2;C10orf47	4.6204	4.65714
RUFY1	4.79711	4.82962
GLMN	4.6872	4.72224
TGS1	4.53325	4.57203
PGP	4.61475	4.65136
THAP11	4.61367	4.65028
RNF40	4.7872	4.8197
HOXA10	4.59046	4.62765
MED27	4.61704	4.65354
LZTS2	4.50486	4.54408
UBE2S	4.66094	4.69615
GORAB	4.63377	4.66962
P4HA1	4.55376	4.59161
FOXC1	4.70388	4.73803
ATAD3A	4.72252	4.7562
PTGES3L-AARSD1;AARSD1	4.54791	4.58584
RNPEP	4.70474	4.73872
ZBTB40	4.47848	4.51804
FAM98A	4.66066	4.69557
NDUFS7	4.56264	4.59993
ECM29;KIAA0368	4.72772	4.761
STAM	4.70134	4.73514
CLINT1	4.90176	4.93117
EPPK1	4.52239	4.56046
KAT2A	4.46762	4.50709
RIOK2	4.60692	4.64276
ZNF106	4.60617	4.64202
MTOR	4.61284	4.64846
YTHDC2	4.66987	4.70403
BUB1B	4.70509	4.73837
COG2	4.56612	4.60272
EZH2	4.49897	4.53728
SAMD4B	4.53675	4.57408
CDC6	4.54566	4.58275
COPS2	4.72469	4.7575
GTF3C5	4.77259	4.8043
MAP2K7	4.69678	4.73016
OSBPL2	4.57755	4.61368
DDX19B	4.59979	4.63536
RFC1	4.6782	4.71185
SYNRG	4.49118	4.52939
FGFR1OP	4.70865	4.74157
TRIM24	4.67754	4.71113
TUBA1C	4.81574	4.84627
SNX1	4.87181	4.90114
TCHP	4.63807	4.67239
TTC27	4.6335	4.66793
COG3	4.57923	4.61488
SPICE1	4.45209	4.49091
VPS52	4.57873	4.6143
UBR5	4.54524	4.58161
LRCH3	4.54348	4.57986
PAIP1	4.7003	4.73296
KEAP1	4.73591	4.76777
CBX5	4.65205	4.68577
HDAC2	4.80836	4.83864
XAB2	4.74332	4.77494
SSH3	4.61509	4.64956
PWP2	4.72427	4.75623
CHEK1	4.75465	4.78589
TPI1	4.6901	4.72272
ARFGAP3	4.78967	4.8201
CBR1	4.83984	4.8692
KIF14	4.64181	4.67544
NELFB	4.68449	4.71707
GPRIN1	4.58799	4.62268
SEC23B	4.71325	4.74504
RBM22	4.82768	4.85705
DNMBP	4.51075	4.54723
AMOT	4.81067	4.84037
CXorf56	4.89634	4.92429
ADCK3	4.67046	4.70309
KIF23	4.77665	4.80698
TFB1M	4.61083	4.64467
AASS	4.4022	4.44122
FAM208B	4.41879	4.45737
FAM91A1	4.68982	4.72184
FANCD2	4.61049	4.64429
FOXO1	4.54639	4.58161
UBR1	4.38844	4.42757
AGPS	4.62896	4.66204
KIAA0930	4.48233	4.51878
CNOT4	4.62123	4.65427
RRM1	4.63958	4.67214
STXBP4	4.71654	4.74741
SMC1A	4.7777	4.8073
SERPINH1	4.77871	4.80827
NUP155	4.74124	4.77152
TNPO3	4.73612	4.76649
GMEB2	4.60738	4.64054
PPP1R13L	4.52603	4.56106
IGF2BP1	4.90153	4.92859
HS1BP3	4.76483	4.7945
SYNJ1	4.64417	4.67638
IGBP1	4.86059	4.8883
ZFR	4.81435	4.84293
STAU2	4.62177	4.65437
UCKL1	4.60067	4.63366
MAGI3	4.58136	4.61476
CHD2	4.39812	4.43598
DYNC2LI1	4.61161	4.64423
GPN1	4.78783	4.81673
RPL22	4.78858	4.81745
GCDH	4.65868	4.69023
NTMT1	4.64214	4.67402
LTN1	4.54231	4.57641
EXOC5	4.56562	4.59913
IFT81	4.53219	4.56644
RBM27	4.88414	4.91103
DNAJC10	4.56361	4.59708
COASY	4.68728	4.71801
NR2C2	4.75098	4.78035
CUL3	4.76349	4.79259
USP19	4.53141	4.56551
MAT2A	4.77916	4.80792
ZMYM3	4.54753	4.58116
TACC1	4.50302	4.53769
ARFGAP2	4.73067	4.76021
UPF1	4.84117	4.86853
ACSL4	4.58525	4.61785
ADRM1	4.70352	4.73358
DBR1	4.68909	4.71943
DCUN1D5	4.64187	4.67318
HOMER2	4.52174	4.55567
NEK4	4.58106	4.6136
U2AF1	4.8136	4.84126
NOP16	4.69167	4.72167
UBAP2	4.75526	4.78394
MIF	4.68551	4.7155
FAM126A	4.54086	4.57396
LLPH	4.61471	4.64613
ZC3H18	4.54335	4.57633
TLN1	4.9608	4.98553
CEP170	4.89478	4.92062
CASKIN2	4.52088	4.55422
CHAMP1	4.79103	4.81865
RBM7	4.58404	4.61587
PI4KA	4.57308	4.60511
PCK2	4.74688	4.77529
N4BP2	4.4656	4.49997
TXNDC5	4.5421	4.57469
MYO1C	4.75533	4.78342
HCFC2	4.48827	4.52201
SF3B6	4.6808	4.71036
CDC25C	4.69325	4.72252
KANSL1	4.48352	4.5173
SNX17	4.7413	4.76957
CLASP2	4.5828	4.61427
KIF20B	4.72824	4.75672
MDN1	4.82864	4.85521
BIRC6	4.62526	4.65578
PSME1	4.52027	4.55305
PDCD6IP	4.86693	4.89276
NUP205	4.72296	4.75145
MTR	4.66252	4.69211
SRP14	4.78254	4.80966
H1F0	4.73453	4.76251
GTF2B	4.83146	4.8576
CENPJ	4.4442	4.47826
ATR	4.6041	4.63463
PPP1R12C	4.51069	4.54323
ZHX2	4.60937	4.63971
HEATR6	4.52741	4.55946
EXOSC10	4.82158	4.84771
XIAP	4.884	4.90897
RPL9	4.82163	4.84768
PCNT	4.67699	4.70576
HSPH1	4.89083	4.91566
DVL3	4.62326	4.65307
DUS3L	4.62333	4.65311
KATNA1	4.66691	4.69564
CXorf57	4.85784	4.88304
AGFG1	4.82951	4.85518
PRPS2	4.70327	4.73126
ACAA1	4.55228	4.5833
	4.79162	4.8179
KLHL11	4.4871	4.51943
GPBP1L1	4.58442	4.61467
TNRC6A	4.44471	4.47796
RANBP9	4.68664	4.71477
MRI1	4.69397	4.72194
ASXL2	4.34891	4.38433
CCDC132	4.5505	4.58114
GPRASP2	4.61751	4.64676
MKNK1	4.54731	4.57792
MCMBP	4.73375	4.76067
RIC8A	4.75951	4.78596
ECD	4.68551	4.7133
KIAA1524	4.81082	4.83631
ZYX	4.879	4.90331
THOC2	4.74284	4.76953
NAA15	4.8478	4.87257
DDX55	4.67495	4.70277
COPS7B	4.60141	4.63054
MAX	4.64342	4.67171
ARAF	4.65036	4.67852
CAMK2G	4.58899	4.61834
CHD1	4.56173	4.59158
BRAF	4.4461	4.47841
FBXO9	4.53657	4.56693
TSTD2	4.5674	4.59699
IFT172	4.37795	4.41162
PLS3	4.92784	4.95091
TGM3	4.61161	4.64026
BPTF	4.76539	4.79114
TARS2	4.63616	4.66422
KDM5C	4.54216	4.57206
USP13	4.54689	4.57665
CCDC28A	4.67275	4.69997
UVSSA	4.67355	4.70067
L3MBTL3	4.69121	4.71795
AVL9	4.56048	4.58969
ZNF281	4.77267	4.79784
NUP98	4.77941	4.80443
SNX6	4.8161	4.84048
NAPA	4.61401	4.64201
YWHAB	4.62004	4.64791
ACACA	4.76168	4.78696
ZC3H11A	4.84554	4.86938
CCNH	4.60815	4.63614
LIN9	4.74543	4.77082
DHX34	4.52762	4.55706
MAEA	4.61285	4.6406
PDCD2L	4.71032	4.73622
CPSF2	4.79661	4.82102
WRNIP1	4.76668	4.79155
GNL2	4.69141	4.71757
KAT6A;MYST3	4.46902	4.49931
NDRG1	4.77039	4.79497
PSME4	4.44539	4.47588
HAUS8	4.73958	4.76439
PARS2	4.59123	4.61861
CORO1B	4.9724	4.99344
HSF2	4.5917	4.619
TFAP2A	4.70877	4.73395
SMG8	4.64167	4.668
HSPBP1	4.60637	4.63333
NR2F2;NR2F1	4.61707	4.64382
SAP130	4.59794	4.62503
TALDO1	4.73765	4.76222
CCAR2	4.72491	4.74969
API5	4.91117	4.93291
LARP6	4.55849	4.58619
MCCC2	4.6005	4.62726
RRP12	4.68196	4.70719
PRKAA1	4.6188	4.64511
TRIP11	4.61546	4.64183
GEMIN2	4.55113	4.57866
GLYR1	4.62456	4.65072
NCAPD2	4.74684	4.77087
PRKDC	4.92597	4.9472
HNRNPD	4.99164	5.01182
DDX46	4.47767	4.50636
CKAP5	4.87105	4.89286
HK2	4.77698	4.80021
MYH14	4.70083	4.7253
SNTB2	4.55781	4.58478
CEP78	4.56743	4.59409
KIF2C	4.75267	4.77614
RNF20	4.71153	4.73567
PIGK	4.56527	4.59194
ENAH	4.77089	4.79399
ATP6V1A	4.80559	4.82813
EARS2	4.64493	4.67009
BRCC3	4.69426	4.71858
PCID2	4.70888	4.73286
GDI2	4.83349	4.85543
SF3B1	4.92791	4.94839
HIRA	4.57221	4.59835
ZBTB21	4.76811	4.79096
LYAR	4.81402	4.83608
CLPX	4.65254	4.67718
CECR2	4.46474	4.49274
ANAPC7	4.7171	4.74058
ARID1A	4.74146	4.76443
EPC2	4.56875	4.5946
MAPK9	4.68977	4.71344
C1orf198	4.8475	4.86873
DDX11;DDX11L8;DDX12P	4.42095	4.4494
SKP1	4.64271	4.66714
SGPL1	4.65907	4.6832
C9orf78	4.78222	4.80438
RAD23B	4.67945	4.7032
MICAL3	4.66179	4.68577
FAM120B	4.55095	4.57671
RPS6KA5	4.48345	4.51039
DIP2A	4.65204	4.67602
TLN2	4.59526	4.62016
UHRF1BP1	4.45095	4.47844
ZNF277	4.63389	4.65812
GABPA	4.78106	4.80294
SFR1	4.63781	4.66192
AP2B1	4.73319	4.75574
MNAT1	4.75197	4.77416
RPS6KB1	4.62658	4.65073
CEP164	4.45698	4.48403
CTTN	5.00033	5.01892
FBXW11	4.58992	4.61454
PSMD6	4.8675	4.88783
RPL13	4.92511	4.94464
UBE2L3	4.62104	4.64509
HDAC3	4.5955	4.61983
THUMPD1	4.77057	4.79214
NCL	5.04246	5.06034
HSPD1	4.8687	4.88885
DDX20	4.77092	4.79246
PHGDH	4.91984	4.93926
MSTO1	4.70623	4.72871
MSH6	4.77963	4.801
PDIA5	4.52834	4.55368
SRSF5	4.67961	4.7024
TUBB6	4.75014	4.77185
SNRPC	4.57797	4.60236
LCLAT1	4.55245	4.57722
RPL38	4.68426	4.70687
UHRF1	4.62114	4.64474
STAM2	4.6256	4.64907
EXOSC5	4.58979	4.61381
XPO1	4.87062	4.89042
FLOT2	4.60808	4.6317
TAF5L	4.61842	4.64181
PRPSAP2	4.75394	4.77511
METTL14	4.68962	4.71169
HDLBP	4.94222	4.96071
MAP2K4	4.74499	4.76617
TRNT1	4.60408	4.6274
POLD1	4.75543	4.7764
GSTO1	4.65674	4.67904
AP2A2	4.78949	4.80979
CEP170B	4.4422	4.46797
PYROXD1	4.56025	4.58401
RINT1	4.6147	4.6375
STUB1	4.72807	4.74913
UBXN1	4.80239	4.82232
ASPSCR1	4.66095	4.68291
UBN1	4.57529	4.59858
RBM4;RBM4B	4.78055	4.80076
DXO	4.6076	4.63029
KIAA1522	4.52903	4.55294
UTRN	4.69564	4.71696
ZNF592	4.57509	4.59824
RPL18	4.84407	4.8633
PRPS1	4.85234	4.87144
FBXO22	4.73609	4.7567
GTF3C4	4.80425	4.82379
PAK2	4.87128	4.88992
HECTD3	4.53599	4.55938
QRICH1	4.70299	4.72382
DDX51	4.63656	4.6583
EHMT1	4.5591	4.58186
DHX9	4.93184	4.94943
BYSL	4.75923	4.779
RNF168	4.58068	4.60298
TERF2IP	4.6783	4.69904
AK1	4.55456	4.57708
TUBB4B	4.98619	5.00291
BHLHB9	4.51376	4.5369
ITSN2	4.58727	4.60925
CASK	4.49861	4.52195
ZNF451	4.57511	4.5972
ARFGEF1	4.48227	4.50579
SYMPK	4.67227	4.69287
RAD54L2	4.53783	4.56042
NT5C3B	4.55611	4.57842
ZC3H4	4.79028	4.80925
TELO2	4.69294	4.71322
NHSL1	4.38485	4.40988
RPL6	4.6578	4.67852
GIT2	4.59093	4.61252
CBL	4.77168	4.79073
SRSF9	4.65194	4.67253
NUP50	4.87992	4.8974
GOPC	4.742	4.7612
DHX29	4.72657	4.74595
SHCBP1	4.5556	4.57738
FAM122A	4.68261	4.70252
STRBP	4.77002	4.78873
WDR76	4.48276	4.50553
MED16	4.54434	4.56615
UBFD1	4.86276	4.88028
DHX57	4.54724	4.56897
TPT1	4.66477	4.68475
DR1	4.67263	4.69249
NUP160	4.62385	4.64433
KLC1	4.84868	4.86622
CDK13	4.44291	4.46604
CAND1	4.88684	4.90384
RDH14	4.55442	4.57576
WDR33	4.6705	4.69017
MKL2	4.61472	4.63516
MTA1	4.75922	4.77772
DSP	4.87913	4.89611
SNCA	4.70441	4.72355
OGT	4.65061	4.67046
POLR2A	4.79884	4.81674
UNC119;UNC119B	4.59969	4.6202
NTHL1	4.5604	4.58146
SON	4.83921	4.85653
CLIC1	4.81868	4.83622
MYO1B	4.70268	4.7216
PRMT9	4.55974	4.58059
HNRNPLL;HNRPLL	4.72625	4.74484
OCRL	4.77223	4.79023
TRIM9	4.59345	4.61371
ACADSB	4.55636	4.57704
PGD	4.83765	4.85467
ZYG11B	4.58935	4.60951
LRRC47	4.80619	4.82355
DOCK7	4.73307	4.75121
TCEAL4	4.63162	4.65104
MRPS11	4.61659	4.63617
DSN1	4.75838	4.77609
NUPL1	4.59883	4.61856
PPA1	4.71947	4.73762
GTF3C1	4.73292	4.75083
ZCCHC6	4.43457	4.45655
NAE1	4.73053	4.74844
C10orf88	4.56147	4.5815
SLU7	4.84836	4.86478
DYNC2H1	4.6209	4.64008
PXN	4.73402	4.75176
RARS	4.93694	4.95234
EXOC6	4.5956	4.61508
CREB1	4.71312	4.73105
TRMT1	4.62973	4.64871
IMPDH2	4.75307	4.77045
NUP62	4.7299	4.74756
RRM2	4.80656	4.82329
HNRNPF	4.91589	4.93139
CHEK2	4.64893	4.66756
TUBB2B	5.05492	5.069
HPS6	4.51706	4.53745
PANK4	4.67459	4.69279
PRDX6	4.78772	4.80451
FEZ2;DKFZp779C2259	4.49973	4.52021
KRT18	4.71785	4.73547
SLBP	4.73634	4.7537
ZDHHC5	4.53404	4.55398
DOT1L	4.45436	4.4754
RPL36A;RPL36A-HNRNPH2	4.89019	4.90573
HDAC5	4.43414	4.4554
HEATR1	4.7102	4.72771
EIF5	5.00737	5.02158
TPD52	4.66557	4.68347
NEK7	4.66206	4.67998
UBE2N;UBE2NL	4.67201	4.68981
SEC62	4.66618	4.68397
C9orf142	4.58327	4.60209
XPO7	4.72172	4.73882
ABI2	4.56996	4.58888
MYO1E	4.62644	4.64463
UBLCP1	4.61239	4.63067
RICTOR	4.40654	4.42759
SLAIN1	4.64627	4.66406
SNAPIN	4.5676	4.58638
LRPPRC	4.83895	4.85451
NFATC2IP	4.73004	4.74681
EIF2D	4.68447	4.7017
POLR2B	4.75801	4.77438
TRIP13	4.80679	4.82261
UBE3C	4.64524	4.6629
MVK	4.59548	4.61375
AKAP13	4.56806	4.58666
RNF219	4.69942	4.71636
ARPC1B	4.56832	4.58684
RELA	4.6876	4.70458
RPL30	4.85979	4.87484
RNF214	4.74573	4.76196
IQCB1	4.6511	4.66843
STMN1	4.93105	4.94534
NFS1	4.52727	4.54609
ANXA5	4.71745	4.73391
SNAPC1	4.61163	4.62934
NSA2	4.69027	4.70703
WDR4	4.67279	4.68973
DKFZp686J1372;TPM3	4.63418	4.65151
MSL1	4.56711	4.58523
MED23	4.51863	4.53737
CRKL	4.95796	4.97178
PSMD7	4.65491	4.67194
RBM17	4.90846	4.92273
VPS35	4.77804	4.79356
TAF15	4.65934	4.67609
USP10	4.80669	4.82178
CASP3	4.74706	4.76278
ARHGAP11A	4.52781	4.54606
RASSF2	4.60288	4.62019
NUB1	4.74288	4.75854
ATAD5	4.71109	4.72709
PRC1	4.83972	4.85429
CEP250	4.49081	4.50929
PTPN13	4.67097	4.68722
STK3	4.56656	4.58399
STK38L	4.5699	4.58725
KPNB1	4.86546	4.87961
TRPS1	4.57754	4.5946
UNC45A	4.82413	4.83848
TRMT10C	4.87637	4.8902
ZNF143;ZNF76	4.59741	4.61415
ZNF35	4.56773	4.58481
RPRD1A	4.72705	4.74227
PRCC	4.83316	4.84728
CDK8;CDK19	4.58406	4.60079
HELZ	4.54827	4.56539
CYP51A1	4.61606	4.63236
ZCCHC11	4.52802	4.54531
GPATCH11	4.78439	4.79876
TAB1	4.75921	4.77381
STAT1	4.80971	4.82377
C9orf114	4.81763	4.83155
KDM2B	4.59341	4.60966
TAF6	4.74804	4.76253
CHD1L	4.65753	4.67291
HSPA4L	4.82139	4.83511
TOPBP1	4.62036	4.63609
EIF2B2	4.77456	4.78868
MKRN2	4.70524	4.72006
INO80E	4.52624	4.54296
KLC4	4.65667	4.6719
POLR1A	4.70796	4.72265
PHF23	4.64412	4.65947
TRA2A	4.66651	4.68155
UGDH	4.7094	4.72395
CFL1	4.87051	4.88351
PPA2	4.68324	4.69793
TLK1	4.56033	4.57619
CAST	4.65744	4.67224
PRIM2	4.84188	4.85488
MCM5	4.86504	4.87783
POGK	4.60813	4.6234
IPO7	4.87267	4.88535
ADRBK1	4.71473	4.72887
EDRF1	4.44767	4.46466
PYCR2	4.66175	4.67638
RLTPR	4.65941	4.674
CTBP2	4.75324	4.76685
PLEKHA5	4.68523	4.69948
CHMP5	4.83188	4.84472
RALGAPA1	4.38394	4.40135
S100A8	4.74954	4.76305
TRIM33	4.68641	4.70043
UQCRC2	4.83987	4.85249
PLA2G4A	4.71355	4.72731
CDC20	4.77243	4.78559
RPL12	4.76984	4.78296
LARP1	4.86274	4.87503
RFC3	4.77756	4.79055
SPATA5L1	4.55502	4.57016
HMMR	4.87776	4.88984
POLE	4.63866	4.65285
MSL3	4.54759	4.56269
DCXR	4.56819	4.58307
ACOT7	4.77056	4.7835
FLNC	4.60697	4.62143
FAM98B	4.6493	4.66331
DIAPH3	4.68301	4.69669
NCBP1	4.75351	4.76643
PUM1	4.62974	4.6438
COPS3	4.7746	4.78725
NOC2L	4.75549	4.76827
HIP1R	4.50021	4.51543
CNOT1	4.75678	4.76953
TDRKH	4.64426	4.65802
KAT8	4.59805	4.61223
USP9X	4.76958	4.78213
CUL4B	4.86335	4.87505
CLTA	4.619	4.63283
CDR2L	4.53914	4.5537
C14orf166	4.65928	4.67256
OSGEP	4.65629	4.66956
DHX40	4.80456	4.8165
XPO6	4.54017	4.55449
ELP3	4.47004	4.48496
PSMC3IP	4.61923	4.63269
TBC1D22A	4.62454	4.63794
KDM5A	4.53319	4.54735
URB1	4.60272	4.61617
ARL2	4.77273	4.78464
CLPB	4.72736	4.73963
ACOT9	4.66912	4.68187
TBK1	4.70085	4.71331
DCAF7	4.80553	4.8171
MFN2	4.45682	4.47152
ARHGEF1	4.57698	4.5905
ANXA7	4.72967	4.74178
AP2A1	4.68553	4.69801
ECI2	4.6223	4.6353
RNF113A	4.85316	4.86423
CUL1	4.72886	4.7409
TOLLIP	4.56241	4.57589
TRIM27	4.6334	4.64621
GTPBP2	4.49471	4.50876
PMPCA	4.6348	4.64752
OPA1	4.63975	4.65238
ELL	4.73225	4.7441
MVB12A	4.66085	4.67329
DDX56	4.73385	4.74566
BIRC2	4.52674	4.54036
MAP2K6	4.7018	4.71383
SLC25A5	4.96337	4.9734
VPS26B	4.57507	4.58812
RSRC2	4.71215	4.72401
TOM1L2	4.56792	4.58101
BAZ1A	4.67875	4.69083
ETV3	4.55345	4.56661
STAG2	4.68631	4.69832
PTK2	4.60874	4.62136
STXBP3	4.69222	4.70411
PALLD	4.7809	4.79205
E2F3	4.6665	4.67854
INTS9	4.65877	4.67087
TROVE2	4.77087	4.78206
CAPN7	4.64179	4.65398
CYB5R3	4.58052	4.59324
PRMT3	4.6943	4.70606
VPS16	4.60381	4.61631
BAZ2A	4.58487	4.59751
DDX28	4.54222	4.55521
RBBP7	4.82322	4.83385
COTL1	4.58294	4.59548
RPS17	4.77059	4.7816
VPS18	4.44057	4.45436
ATAD2B	4.48988	4.5031
EHD4	4.71283	4.72416
SGOL2	4.40374	4.41768
RPF2	4.58474	4.59703
NAMPT	4.7839	4.79458
CBX4	4.58055	4.59274
CMTR1	4.77061	4.78124
TRMT10A	4.67126	4.68258
BRCA2	4.46756	4.48055
QKI	4.8029	4.81318
AKAP8	4.6503	4.66171
EHD1	4.68153	4.69269
PTPN9	4.54273	4.55491
SCRN3	4.64312	4.65443
NUDC	5.01235	5.0211
EIF3E	4.85902	4.86874
XPO5	4.7904	4.80058
SAR1A	4.64661	4.6578
TTC5	4.65585	4.66695
EPN2	4.6409	4.6521
ENSA	4.77311	4.78333
ETF1	4.93268	4.94179
MEN1	4.66274	4.67366
PSMF1	4.68159	4.69236
BBX	4.69248	4.70315
PDE12	4.7361	4.74643
TCEB1	4.63709	4.64814
MARS	4.87635	4.88567
KATNB1	4.6742	4.68489
EEF1G	4.93077	4.93967
MECOM;PRDM16	4.49477	4.50679
CWC27	4.79411	4.80384
CPSF4	4.56937	4.58067
ALG13	4.63492	4.6457
PIKFYVE	4.42006	4.43257
CUX1	4.59355	4.60463
CCBL2	4.59052	4.6016
TIMM44	4.75509	4.76491
HPRT1	4.55715	4.5684
GLE1	4.5733	4.5844
GALK1	4.78901	4.79856
IPO5	4.87185	4.88079
DCAKD	4.48327	4.49494
WTAP	4.70938	4.71933
WDR77	4.77191	4.78143
PARK7	4.72126	4.73111
OTUD4	4.48766	4.49909
METTL13	4.68185	4.69173
NDC80	4.68833	4.69808
DNA2	4.57574	4.58627
CCZ1;CCZ1B	4.63268	4.64275
PPP1R8	4.8099	4.81877
FTO	4.72527	4.73464
CA2	4.61964	4.62969
PTBP2	4.71618	4.72556
HEATR5B	4.47242	4.48351
RAF1	4.58614	4.59636
PAK1	4.67608	4.68563
TMCO1	4.54075	4.55122
FBXL18	4.61121	4.62117
RSL1D1	4.82049	4.82906
SSU72	4.59242	4.60241
GNL3	4.92499	4.93284
RLF	4.50426	4.51452
CHORDC1	4.92955	4.93719
PRRC2B	4.71038	4.71917
LETM1	4.57366	4.58328
HN1L	4.91369	4.92122
EIF3J	4.77012	4.7784
RBM12B	4.54248	4.55213
UBA5	4.75934	4.76765
GNL1	4.69799	4.70665
STIP1	4.87627	4.88391
RAI1	4.6016	4.61082
VPS53	4.69787	4.70645
TACC3	4.75439	4.76257
BCAS2	4.68342	4.69198
STK33	4.60429	4.61333
PGK1	4.82052	4.82828
FLNA	4.52412	4.53358
PIK3C3	4.55145	4.56071
NME1-NME2;NME2;NME2P1	4.72559	4.73379
ANGEL2	4.59884	4.60778
AURKB	4.72445	4.73263
HSD17B4	4.82943	4.83702
AAR2	4.68458	4.69294
MPP1	4.78548	4.79327
SMARCC1	4.81999	4.82757
SLX4IP	4.58768	4.59655
MZT2B;MZT2A	4.52038	4.52967
GIGYF2	4.76942	4.77718
KPNA6	4.76725	4.77492
FBRS	4.64694	4.65525
ARMT1	4.62368	4.63211
MPP2	4.55559	4.56442
HAUS4	4.68863	4.69668
CHD4	4.87037	4.87741
ANKRD17	4.86511	4.87217
ACOT2;ACOT1	4.68936	4.69732
PICALM	4.81382	4.82108
RIPK1	4.7567	4.76423
TUBB4A	4.67113	4.67911
INTS3	4.65988	4.66792
RASSF8	4.72819	4.73578
MRPS27	4.7667	4.77408
ANKS1A	4.70282	4.7105
ENKD1	4.55693	4.56541
AP1B1	4.80562	4.81275
MPP5	4.60418	4.61232
TSFM	4.8017	4.8088
GNE	4.59366	4.60185
UTP6	4.73362	4.741
GCN1L1	4.81286	4.81985
TRMT2A	4.55191	4.56028
RANBP2	4.81188	4.81886
TAF5	4.55242	4.56072
HAUS5	4.58647	4.59454
RPAP2	4.71007	4.71742
ATAD2	4.5321	4.54017
SUGP2	4.76905	4.77586
ARCN1	4.95078	4.95678
TBRG4	4.69096	4.69811
PTPN23	4.67003	4.67727
PTPN1	4.75852	4.76533
PRKAA2	4.72857	4.7355
GSK3A	4.73422	4.74111
CCDC94	4.83699	4.84336
RNF169	4.74672	4.7535
SARM1	4.59625	4.60376
TRAPPC8	4.48733	4.49534
TPD52L2	4.76456	4.77116
NPAT	4.64889	4.65602
SRCAP	4.66463	4.67165
CCT2	4.93527	4.94105
TDRD7	4.48828	4.49606
TRMT6	4.79529	4.80152
RPLP0;RPLP0P6	4.86158	4.86753
BROX	4.60201	4.60912
LIMA1	4.78392	4.79016
SF3A3	4.75824	4.76457
GNAS	4.7707	4.77694
TSEN54	4.62943	4.6363
WDR60	4.62421	4.6311
RPRD1B	4.70966	4.71615
THEMIS2	4.45406	4.46172
TUBA1B;TUBA4A	5.09867	5.10356
ERCC3	4.60206	4.60896
ATG2B	4.49665	4.50403
URI1	4.58954	4.59645
R3HDM1	4.57691	4.58384
NDRG3	4.70676	4.71305
ARHGAP17	4.64139	4.64797
CCNL2	4.58911	4.5959
DDX42	4.90806	4.9135
ENO1	4.93218	4.9375
WASL	4.62435	4.63092
LSM12	4.72965	4.73567
CPSF6	4.93469	4.93992
SH2D4A	4.60253	4.6091
VPRBP	4.59384	4.60023
DRG1	4.82756	4.83296
DHX30	4.80272	4.80821
WDR75	4.83617	4.84149
BLM	4.68078	4.68666
ACTR3	4.72788	4.73355
GRB10	4.58259	4.58882
TLK2	4.75412	4.75964
RNPS1	4.71291	4.71856
BEND3	4.49708	4.50362
DAP3	4.598	4.60404
PKN2	4.80509	4.81034
DNM1L	4.77252	4.77785
MAP7D1	4.64975	4.65552
VRK1	4.83439	4.83946
VPS45	4.66829	4.67396
ZC3H7A	4.69231	4.69787
PUS7	4.83529	4.84032
SNX27	4.70516	4.71064
ZNF768	4.61077	4.61661
LRSAM1	4.63181	4.63753
GEMIN4	4.76419	4.76939
C18orf25;ARKL1	4.64887	4.65444
EIF3A	4.81563	4.82056
USP42	4.52396	4.52997
IPO9	4.77332	4.77837
PYGB	4.58796	4.59367
PCBP1	5.02308	5.02728
KNTC1	4.61397	4.61952
HSD17B10	4.72524	4.73034
EIF2AK4	4.45917	4.46526
UBE4A	4.62102	4.62641
PALD1	4.63092	4.63625
BAZ1B	4.70554	4.71051
DNAJC7	4.84993	4.8542
GSK3B	4.81821	4.82253
NISCH	4.44014	4.44576
TBC1D5	4.55541	4.56055
COPG1	4.8517	4.85582
APRT	4.73346	4.73794
TUFM	4.93697	4.94081
AS3MT	4.7478	4.75215
ANAPC5	4.43649	4.44183
MCM4	4.83805	4.84203
ZZEF1	4.4482	4.4534
HSD17B11	4.59199	4.59666
SRGAP2	4.66629	4.67071
HDAC1	4.74839	4.75254
RFC2	4.86759	4.87136
FBXO30	4.48696	4.49184
DFFA	4.81547	4.81933
XRCC1	4.76821	4.77216
CKAP2L	4.51605	4.52063
EPB41L5	4.76314	4.76695
NAA25	4.51891	4.52329
ZBTB10	4.73817	4.74191
PLIN3	4.84098	4.84446
BAIAP2L1	4.7468	4.75047
HECTD1	4.70623	4.70999
UBE2J1	4.71287	4.71659
GK;GK3P	4.59746	4.60147
MRPS31	4.56272	4.56677
AAAS	4.60598	4.60991
NCLN	4.58877	4.59274
PDCL3	4.76487	4.76828
MAP3K4	4.41812	4.42241
IPO8	4.68376	4.68732
TCF12	4.50298	4.50695
EIF1AD	4.66493	4.66837
MYO1D	4.62769	4.6312
STXBP2	4.59345	4.59702
ZNF280C	4.72812	4.73135
PCMT1	4.86936	4.87229
TBCD	4.70585	4.70909
MCM3	4.88732	4.89016
LAS1L	4.80198	4.80499
CCDC59	4.73199	4.7351
HSPA12A	4.46548	4.46917
NUFIP2	4.86204	4.86484
TOM1L1	4.71176	4.71486
COPA	4.82211	4.82496
ERP44	4.68547	4.68859
WDR73	4.74678	4.74974
DOCK1	4.42684	4.4305
STK26	4.72056	4.72349
MIOS	4.64903	4.65207
C11orf58;SMAP	4.82264	4.82528
WDR3	4.80127	4.80395
09. Sep	4.89217	4.89466
PLEC	4.67042	4.6733
POLR2E	4.57681	4.57979
CUL4A	4.60485	4.60773
IPO11	4.71291	4.71558
SUZ12	4.59511	4.59792
ATP5C1	4.8766	4.8789
YEATS4	4.68158	4.68421
DST	4.71877	4.7213
KPNA1	4.82973	4.83207
WDR34	4.62288	4.62556
TIMM50	4.70163	4.70415
PKM	4.97153	4.97359
PCYT2	4.58102	4.5837
CDK5RAP3	4.71886	4.72128
RNF2	4.74158	4.74396
UNC13B	4.39799	4.40101
RFX5	4.72152	4.72392
EZR	4.7846	4.78683
TBCE	4.8622	4.8643
CS	4.61511	4.61751
LTA4H	4.77768	4.77975
CCT8	5.07457	5.07625
EGLN1	4.83683	4.83877
ANP32B	4.60787	4.61008
COPB2	4.76168	4.76365
NME7	4.73591	4.73785
SLC25A3	4.75542	4.75729
FOXK2	4.74812	4.74998
RASA1	4.5272	4.52923
PDE4DIP	4.47786	4.47991
PNKP	4.7217	4.72338
GOLGA4	4.6743	4.67596
HNRNPH3	4.78966	4.79118
LYPLA2	4.80706	4.80855
RRP7A	4.66014	4.66174
TBC1D4	4.6766	4.67816
YWHAQ	4.83336	4.83475
SIN3A	4.63616	4.63772
NME1	4.58382	4.58543
SNRPA	4.62353	4.62508
RAD21	4.75962	4.76102
TADA2B	4.71729	4.71871
ATG4B	4.73009	4.73146
MAPK3	4.73296	4.73431
TXLNG	4.83499	4.83624
ANKHD1	4.7571	4.75839
TBL2	4.77287	4.77414
MORC3	4.59565	4.59703
IQGAP1	4.80623	4.80737
EIF2B4	4.78299	4.78411
ARHGAP35;GRLF1	4.66046	4.66167
BRE	4.65118	4.65231
ZCCHC8	4.69483	4.69591
ZW10	4.75071	4.75174
INTS10	4.54065	4.5418
SCCPDH	4.61913	4.62022
RCL1	4.64235	4.64335
CASP8AP2	4.48065	4.48171
PFKFB3	4.70153	4.7024
TWISTNB	4.75133	4.75216
ATXN2L	4.85474	4.85551
INTS1	4.58294	4.58385
NOC3L	4.71925	4.72006
CKB	4.82486	4.82547
RAE1	4.77092	4.77154
OXSR1	4.78118	4.78178
PATL1	4.65165	4.65226
ALG1	4.60975	4.61037
TARDBP	4.89115	4.89162
NMD3	4.76384	4.76433
WASH3P;WASH2P;WASH6P;WASH1;WASH4P	4.49291	4.49346
HERC5	4.48034	4.48086
RAD50	4.7569	4.75731
ERCC4	4.61551	4.6159
EIF3F	4.85566	4.85595
POLA1	4.77638	4.77659
BBS7	4.5577	4.55792
NPEPPS	4.81582	4.81601
XRCC6	4.93621	4.93637
DDX27	4.76678	4.76691
DNAJC13	4.58464	4.58478
SRA1	4.71802	4.71813
CHD3	4.57207	4.57216
FAM175B	4.6196	4.61969
SMG1	4.49115	4.49115
HAT1	4.87885	4.87881
KIF1A	4.63255	4.63243
MXRA7	4.56064	4.5605
KIAA1191	4.64873	4.64855
PRKAR2A	4.86466	4.86449
OSBPL3	4.58628	4.58604
ODF2	4.71599	4.71574
HNRNPUL1	4.77206	4.7718
DYNC1LI1	4.83941	4.83912
ABI1	4.75975	4.75941
KIAA0196	4.49029	4.48982
OAT	4.51988	4.51939
DYRK1A;DYRK1B	4.54763	4.54715
BZW1	4.80236	4.80192
RANBP1	4.86232	4.86187
MAP2K2	4.823	4.82248
ABCE1	4.84427	4.8437
AKT1	4.6013	4.60062
CRTC2	4.65423	4.65356
PLEKHA1	4.76367	4.76294
PHF10	4.7529	4.75212
UAP1	4.64653	4.64565
FAM107B	4.63878	4.63785
IMP3	4.64971	4.64874
EXOSC2	4.59189	4.59082
CTH	4.58142	4.5803
ALDH1B1	4.62368	4.62259
KIAA1429	4.55449	4.55331
TRMT112	4.72265	4.72159
CDC73	4.94014	4.93921
RFC5	4.77403	4.77298
COPG2	4.84616	4.84513
STAMBP	4.84005	4.839
SMARCAD1	4.66101	4.65972
GNB2;GNB4	4.6348	4.63347
U2SURP	4.89194	4.89083
IQGAP2	4.52528	4.52383
KPNA3	4.81629	4.81506
C11orf84	4.55984	4.55836
NIFK	4.76675	4.76543
CCDC8	4.53613	4.53451
SPACIA2;FAM122B	4.67296	4.67147
SMARCB1	4.65666	4.65508
ELAC2	4.80633	4.80488
DENND4C	4.57842	4.57669
RPS26;RPS26P11	4.88859	4.88719
DAXX	4.68379	4.68215
STK39	4.67957	4.67787
WDR11	4.6376	4.6358
ZPR1	4.63487	4.63302
GBF1	4.63765	4.6358
SUCLG2	4.73531	4.73356
DDX6	4.90454	4.90291
KRR1	4.75698	4.75516
TBC1D2B	4.47629	4.47407
RAB5C	4.65244	4.65037
DIMT1	4.6992	4.69716
NHP2L1	4.70551	4.70343
PPFIA1	4.64531	4.64313
RPS25	4.90882	4.90694
NCOA7	4.64891	4.64655
VPS25	4.65678	4.65443
PDXDC1	4.73369	4.73146
CCP110	4.49075	4.48805
LANCL2	4.69265	4.69029
RB1	4.69785	4.69548
ALDOA	4.70871	4.70635
SPECC1L;SPECC1L-ADORA2A	4.69919	4.69678
POLR1B	4.66813	4.66562
APTX	4.58911	4.58641
COPS5	4.67936	4.67682
FNBP4	4.63565	4.63298
VPS36	4.72228	4.71975
CTR9	4.66775	4.66508
KIF18B	4.56133	4.55828
CAMSAP2	4.66318	4.66032
FARSA	4.73863	4.73586
HACD3	4.63448	4.6315
PDCD11	4.73092	4.72807
TYMS	4.72724	4.72437
TUBGCP4	4.51494	4.51161
FLNB	4.79507	4.79232
SRRM2	5.0046	5.00216
SMAD4	4.51898	4.51548
MAGED2	4.82852	4.82568
PRPF6	4.77882	4.77585
VEZF1	4.54909	4.54559
UBR4	4.71921	4.71602
DPYSL5	4.5705	4.56696
RBBP6	4.86072	4.85778
PML	4.70096	4.6976
SEC24A	4.66568	4.66224
ARFIP2	4.76652	4.76327
NAB2	4.52025	4.51638
CYFIP2	4.55782	4.55405
SRP54	4.87256	4.86946
GGA1	4.65071	4.64702
MAPK7	4.50558	4.50149
HAUS3	4.57633	4.57244
SMC5	4.64576	4.64201
DIS3	4.89482	4.89158
CCDC93	4.67424	4.67043
RNMT	4.76885	4.76525
IFT27	4.80862	4.8051
SCAF11	4.75112	4.74742
NEDD1	4.75698	4.75329
KHSRP	4.91026	4.9069
PAWR	4.6903	4.68632
C5orf45	4.68623	4.68215
[truncated: 1,587 more rows]

## Sheet: Supplementary Figure 2B
Myc-BirA* BioID
	log2 BirA*	log2 Myc-BirA*-hUSP5long
RAB3GAP1	4.78592	4.63184
NAP1L1	4.7889	4.69109
RPS27A;UBB;UBC;UBA52	4.96596	5.08895
CCDC47	4.70694	4.53515
DDX41	4.80159	4.66523
NUB1	4.63019	4.69188
ESYT1	4.79627	4.62336
TOP2B	4.84245	4.77689
AHCY	4.81887	4.76339
DHCR7	4.68166	4.55225
PLS3	4.90699	4.82748
EMD	4.78564	4.71486
KARS	4.76974	4.61782
USP5	4.90225	5.17835
ANLN	4.58409	4.79188
SNX1	4.84162	4.76335
KIF5B	4.88964	4.82827
TBCB	4.7899	4.69751
ARPC2	4.75835	4.6445
AURKB	4.65034	4.53473
MYH10	4.86589	4.74057
GNL2	4.75644	4.70562
PAK1IP1	4.79986	4.84595
HSD17B12	4.71831	4.61618
CHORDC1	4.75971	4.80263
LBR	4.7261	4.65106
CTPS1	4.89306	4.79652
UBE2O	4.77412	4.67762
RPL28	4.88623	4.93436
IGF2R	4.74607	4.57804
HLTF	4.73629	4.64423
PSMG1	4.66927	4.7238
RBBP4	4.76076	4.69793
BAZ1A	4.76705	4.54682
SNRNP200	4.90902	4.87855
SF3B3	4.80826	4.67029
MCM10	4.5636	4.77088
COIL	4.78049	4.72206
SRSF9	4.76125	4.62706
EFTUD2	4.82576	4.70971
RBM22	4.67773	4.71931
DDX3X;DDX3Y	4.95796	4.92603
SMC5	4.67727	4.57923
EPS15	4.74363	4.63944
TAOK1	4.79044	4.72868
DYNC1LI1	4.7661	4.70893
RBM14	4.79048	4.70962
BAZ2A	4.7063	4.6731
EML4	4.77864	4.57832
SFSWAP	4.55348	4.66232
UTP14A	4.82156	4.77533
ETF1	4.81794	4.73129
CDV3	4.66985	4.75747
MATR3	4.87101	4.80618
SFXN1	4.82356	4.75626
DRG2	4.738	4.68247
GORASP2	4.71437	4.5742
BABAM1	4.64367	4.54036
YARS	4.85583	4.80788
PGRMC2	4.82386	4.69233
DNMT1	4.78087	4.62265
NASP	4.88596	4.7964
RPL35A	4.83396	4.87702
TXNL1	4.68271	4.76021
SMARCE1	4.54828	4.73784
ATP6V1A	4.77762	4.68763
NHP2	4.71062	4.66374
IKBKAP	4.74232	4.66513
SRP68	4.87834	4.79085
CLIC4	4.78159	4.69741
CCAR2	4.77841	4.70296
RTCB	4.74996	4.67129
CHERP	4.80886	4.71452
KIF4A	4.71177	4.77496
MYO1B	4.74694	4.61064
METTL3	4.69581	4.58528
PPP2R2A	4.72049	4.67675
SRFBP1	4.50881	4.61969
RUVBL1	4.93037	4.90408
ZC3H18	4.61071	4.65191
HNRNPDL	4.73447	4.68622
SEC24B	4.57892	4.71824
FARSB	4.77791	4.71623
U2AF2	4.68825	4.58178
CAP1	4.71899	4.57693
AGPS	4.71479	4.66392
GMPPA	4.65919	4.56034
KIAA0020	4.68465	4.42298
UBE2T	4.60141	4.67875
ADNP	4.7221	4.80218
EIF3C;EIF3CL	4.85663	4.7852
SNX2	4.79514	4.70382
MAGED1	4.56888	4.69379
RUVBL2	4.80662	4.71563
LRRC47	4.74691	4.69382
GTPBP4	4.83946	4.7868
GNAI3	4.76281	4.71202
CENPF	4.55719	4.79774
DCP1A	4.76796	4.68873
NDRG1	4.70416	4.6201
IDI1	4.67112	4.72222
GLUD1;GLUD2	4.71025	4.62509
WDR44	4.83862	4.73428
UBE2E2	4.6088	4.63444
SRPR	4.76316	4.68701
ZNF512	4.61996	4.72479
NUP88	4.73542	4.65582
SLC3A2	4.86245	4.73667
SUPV3L1	4.58243	4.6275
TJP2	4.67551	4.7771
CARS	4.70549	4.60545
LYAR	4.69828	4.80776
CPNE3	4.77914	4.71772
POLR2A	4.77165	4.70037
RARS	4.92846	4.86939
RBM34	4.60558	4.68591
RPL27A	4.92812	4.85118
GTF2B	4.64487	4.78616
EPRS	4.90749	4.84448
DDX23	4.70904	4.651
PRDX4	4.86204	4.77721
YWHAE	4.84129	4.7757
CAMSAP3	4.51665	4.60187
RRBP1	4.75275	4.60371
PSMA4	4.7389	4.79886
CKAP4	4.78971	4.69242
ROCK1	4.68897	4.74761
NAA10	4.78815	4.65663
BUB3	4.82734	4.77038
UQCRC1	4.70159	4.61415
TARS	4.82087	4.75319
RANBP1	4.82531	4.72848
SUPT16H	4.87272	4.84253
LUC7L3	4.63781	4.59156
HEATR1	4.79869	4.75402
YWHAQ	4.79097	4.68522
VCPIP1	4.62634	4.74876
TUBA1C	5.04314	5.01501
BUB1	4.5497	4.68346
SAP30BP	4.6886	4.82008
CSNK2A2	4.70064	4.59919
GRWD1	4.72344	4.66306
ZCCHC8	4.75006	4.68227
PUF60	4.86982	4.82913
BMS1	4.64681	4.72979
USP48	4.65653	4.53812
PFN2	4.72193	4.76058
ABCF1	4.86595	4.8274
RPL23	4.94218	4.96983
SBDS	4.75031	4.60246
SAMHD1	4.74608	4.63373
GAPVD1	4.82097	4.75239
RIF1	4.76405	4.70144
PSMD4	4.74761	4.80376
FAM175B	4.59427	4.67486
PHB	4.82783	4.77434
USP7	4.80396	4.84107
PDS5A	4.68016	4.70707
HSPA1B;HSPA1A	4.99619	5.04109
NOP56	4.94869	4.87806
ACTR2	4.72772	4.59333
CDC123	4.5915	4.69996
KIF22	4.73946	4.58799
POLD1	4.71253	4.58595
EIF2S2	4.68805	4.63619
CANX	4.70529	4.59554
CCNA2	4.58597	4.6976
EIF3A	4.87816	4.83714
GTF3C1	4.75461	4.65552
EIF3H	4.67787	4.59678
RPL3	4.8818	4.94607
11. Sep	4.67739	4.59642
GDI1	4.69309	4.61489
PLS1	4.70851	4.60386
TRIM33	4.60996	4.6654
MYL6	4.78278	4.72993
FNDC3A	4.59864	4.65589
DSG2	4.7652	4.66227
UBR4	4.66936	4.56936
DLGAP5	4.69882	4.79135
CAMK2D	4.58522	4.67087
LDHA	4.93985	4.9071
HNRNPD	4.83233	4.88026
PDIA3	4.6913	4.52146
ALDOA	4.8356	4.76803
PAXBP1	4.72837	4.43823
CELF1	4.60777	4.57362
HSPA5	4.85615	4.78292
VAPB	4.83135	4.75883
MYH9	5.00266	4.93441
SNX5	4.72738	4.79752
RECQL	4.75904	4.69698
LRRC40	4.81234	4.7382
ACAT1	4.78676	4.74168
KIF11	4.8057	4.74977
IFIT5	4.58097	4.67808
TTK	4.65648	4.70706
DGCR14	4.67323	4.72102
LARS	4.86307	4.79697
FUBP3	4.76508	4.71473
SCRIB	4.71503	4.495
SMU1	4.64171	4.66127
USP9X	4.77744	4.68236
DDX24	4.72515	4.78078
PKN2	4.80882	4.69691
TP53BP2	4.60762	4.73195
UBA3	4.65817	4.60926
NPLOC4	4.73309	4.63067
SKIV2L2	4.81428	4.7029
QARS	4.84581	4.77587
NAT10	4.85762	4.83321
RNPS1	4.62372	4.7121
VCL	4.82101	4.67697
EDC4	4.81364	4.70734
AHSA1	4.86116	4.80431
CWF19L1	4.66695	4.61934
RANGAP1	4.92467	4.87547
IPO7	4.83446	4.73945
NACA	4.77908	4.82154
PDCD4	4.6101	4.70417
TPI1	4.75169	4.68241
RANBP2	4.87278	4.83772
CKAP5	4.88928	4.79948
EIF2S3;EIF2S3L	4.82331	4.76861
MTDH	4.82091	4.72092
C1orf52	4.66528	4.76896
MAP1B	4.85056	4.80299
SEC24A	4.67216	4.59827
NUP155	4.78021	4.70992
LZTFL1	4.78741	4.73586
PDCD11	4.79792	4.70584
HIST2H3A	5.00088	5.05854
TWF1	4.76317	4.71835
RPS23	4.92989	4.97139
TXN	4.76593	4.85005
ZFYVE16	4.64754	4.68595
CTCF	4.73914	4.67218
AP3B1	4.7787	4.64457
GSTO1	4.70284	4.58899
NOL6	4.72756	4.66035
BLM	4.60474	4.5365
FNBP4	4.56869	4.66512
PSMD12	4.75061	4.71626
UBE2N;UBE2NL	4.64814	4.698
TTF2	4.57343	4.68923
WDR18	4.66923	4.571
UBA1	4.91272	4.84336
CAPZB	4.86183	4.84683
CCT8	4.99378	5.013
EEF1D	4.78883	4.68169
RAB10	4.68679	4.57528
PRC1	4.59391	4.66456
SNRPF	4.69787	4.73605
RANBP3	4.77475	4.84205
RPL6	4.7507	4.82417
NAMPT	4.7344	4.6488
RBM4	4.72651	4.64775
CWC22	4.56374	4.66479
CCT5	4.85947	4.81779
RAD21	4.75707	4.70376
ARF4	4.7885	4.71697
TBC1D4	4.66934	4.60029
SF1	4.67307	4.75938
RCC2	4.77857	4.73153
STAT1	4.79084	4.74785
ANKFY1	4.74236	4.62453
RNH1	4.7791	4.73806
SCFD1	4.74324	4.62875
ZBTB10	4.70644	4.66025
PFN1	4.95594	4.99987
SEC24C	4.72025	4.60944
GLRX3	4.695	4.63869
STXBP1	4.50643	4.60519
IFT74	4.69536	4.55223
OXSR1	4.62284	4.68999
GCN1L1	4.85246	4.79384
CNOT1	4.7223	4.66669
METTL2B	4.64992	4.59745
FGFR1OP	4.63177	4.50939
ARCN1	4.80654	4.87241
POLR2H	4.72745	4.75846
TXNDC9	4.68713	4.74604
TOP2A	4.91664	4.86391
PSMD13	4.68217	4.6131
ELP4	4.5994	4.66561
LRBA	4.73611	4.65245
SNRNP70	4.64631	4.7371
RNPEP	4.79713	4.72233
TP53	4.78362	4.69916
XRCC6	4.94381	4.88196
MRI1	4.67722	4.60421
SEC63	4.69864	4.59502
TMPO	4.77716	4.71494
PABPC1	4.88641	4.81848
JUP	4.82282	4.80096
GLYR1	4.63051	4.57639
DYNC1LI2	4.56892	4.69731
HNRNPA0	4.85462	4.82391
CHCHD3	4.57228	4.52152
BOLA2;BOLA2B	4.70334	4.75832
HDGFRP2	4.73048	4.64737
RPL34	4.83196	4.89641
SYAP1	4.75887	4.64992
PCNP	4.83259	4.88061
ILKAP;ILKAP3	4.78327	4.75162
SUGT1	4.85615	4.78109
VDAC3	4.76898	4.69117
FLNB	4.81842	4.71305
ACLY	4.94549	4.8884
PFKP	4.70761	4.63954
AIFM1	4.4897	4.59513
AHCYL1	4.73638	4.6854
SARS	4.70933	4.69216
MRPL20	4.58444	4.66915
NELFE	4.6976	4.76425
PLK1	4.63799	4.69141
VAMP7	4.6484	4.57484
RPL4	4.88412	4.96172
NDUFA4	4.68968	4.73423
IQGAP1	4.83146	4.73381
DBN1	4.81099	4.71794
GSPT1	4.78689	4.71798
RTF1	4.71186	4.74592
AP1M1	4.70619	4.73688
YWHAZ	4.82891	4.78396
TMF1	4.6246	4.70282
RPL9	4.86209	4.90686
PGM1	4.71741	4.59755
RBM25	4.83302	4.74113
TJP1	4.76668	4.66494
ACACA	4.79512	4.66651
PSMC1	4.74056	4.68038
CCNB1	4.55939	4.65032
PARG	4.67379	4.59418
SEC16A	4.71346	4.57203
NLE1	4.48544	4.54436
BTF3	4.66069	4.75609
ACBD3	4.76352	4.64537
TBRG4	4.66165	4.58742
HDDC2	4.77292	4.69056
NUP160	4.75452	4.62192
SLU7	4.68956	4.77328
ABCF2	4.81078	4.76538
SLC25A6	4.97345	4.94106
DARS	4.70409	4.55387
EIF3E	4.78344	4.71566
SLC25A3	4.83469	4.74938
TRIM24	4.54096	4.68966
ENSA	4.63813	4.74082
POLR1B	4.67996	4.55204
GMPS	4.83079	4.78072
TRMT112	4.72783	4.79285
PRPF19	4.68336	4.72933
SUCLA2	4.67053	4.58468
NBR1	4.51185	4.59768
WIPI2	4.69625	4.76467
TRAP1	4.88358	4.81244
ASCC3	4.69395	4.60057
PPP6R3	4.79433	4.5509
SPDL1	4.76639	4.81475
GFPT1	4.74615	4.68902
TUBB6	4.68928	4.60409
DDX47	4.7014	4.64758
YTHDF1	4.54527	4.6677
GEMIN5	4.85151	4.7952
SENP3;SENP3-EIF4A1	4.6638	4.55521
KPNA3	4.67028	4.7307
EEF1G	4.91592	4.88743
USP24	4.69256	4.58054
RBM12	4.73215	4.68478
PAFAH1B1	4.70751	4.67116
PPAN-P2RY11;PPAN	4.61791	4.69544
NUP205	4.79964	4.76837
HNRNPH3	4.72018	4.62885
SET;SETSIP	4.77647	4.66246
SAE1	4.67289	4.62022
GGCT	4.66674	4.61529
HIST1H1E	4.79955	4.9376
RBBP7	4.6837	4.65311
NDUFA10	4.66074	4.58247
RAN	4.92953	4.90633
DYNLL1	4.7058	4.7595
PPA1	4.72918	4.68916
WARS	4.76387	4.72109
TRIM25	4.72506	4.68543
RPS15A	4.91951	4.94712
RPL19	4.92066	4.8217
AP3D1	4.86505	4.81658
ILK	4.50319	4.55747
SRM	4.81675	4.78309
SURF6	4.66089	4.75349
TRMT1	4.52969	4.62448
TK1	4.6491	4.71457
SAFB2	4.81407	4.74193
RELA	4.55563	4.65004
DSTN	4.72158	4.79605
POLR3C	4.5262	4.62051
HSPA9	4.87582	4.81101
EIF4E	4.73668	4.66551
FXR1	4.69455	4.65496
RPL10A	4.81235	4.76716
ERCC4	4.48646	4.53543
VIM	4.9625	4.91271
GSK3B	4.65278	4.63178
OTUB1	4.72042	4.66318
SON	4.87614	4.8927
ESYT2	4.71555	4.69984
CDKN2AIP	4.68339	4.76282
CXorf56	4.7986	4.87019
IARS	4.86509	4.82488
SLC25A10	4.73996	4.67874
HSPA8	4.97895	4.93638
EXOSC9	4.70093	4.68323
SMARCA4	4.78593	4.68178
FUS	4.76561	4.67074
EYA3	4.68809	4.65795
NXF1	4.73528	4.68094
UPF3B	4.58498	4.71462
ACTG1	5.02599	5.00819
CBX3	4.83347	4.80265
DDX6	4.82421	4.78801
EIF4A1	4.96877	4.99622
PRDX2	4.82328	4.79019
SLC25A13	4.80917	4.72866
TNKS1BP1	4.69994	4.59328
TBL3	4.68432	4.63352
SART3	4.86847	4.83091
GTF2I	4.89398	4.83045
ANP32E	4.71601	4.65441
IPO9	4.76386	4.67412
SEC31A	4.62973	4.71543
HIST2H2AC;HIST2H2AA3	4.90176	4.83649
CPSF3	4.77832	4.81625
NKRF	4.78336	4.7707
ZNF281	4.64095	4.72147
WDR4	4.5484	4.62026
PRKAR2A	4.77877	4.74731
AMOT	4.65548	4.68712
PMPCB	4.664	4.58148
SMARCA5	4.90215	4.86246
RPN1	4.82508	4.75169
DDX1	4.77307	4.72018
RPL22	4.88706	4.91781
RPL30	4.87974	4.89563
NSA2	4.67304	4.7462
PPWD1	4.71397	4.74951
PPME1	4.7138	4.7734
PCBP1	4.9497	4.91968
YAP1	4.5642	4.65329
PCMT1	4.81926	4.75135
CFL1	4.9294	4.89946
HARS	4.6492	4.58177
PCCA	4.91988	4.81678
STT3A	4.69301	4.65418
MCM2	4.80938	4.69733
PSMC5	4.78647	4.76438
VARS	4.75537	4.70345
XIAP	4.61855	4.74243
NCAPG	4.80464	4.74981
S100A11	4.55288	4.65006
MRE11A	4.84783	4.88595
KATNA1	4.49289	4.55918
ATP2A2	4.79265	4.75871
TPX2	4.77421	4.86613
FIP1L1	4.75246	4.72064
DDX39B	4.83394	4.81177
EEF1B2	4.82675	4.7499
ILF2	4.75982	4.81426
COPZ1	4.81552	4.79511
ARAF	4.64722	4.58338
YKT6	4.68913	4.6452
NT5DC1	4.69637	4.64632
NSDHL	4.74103	4.68903
MDN1	4.74291	4.68608
LTA4H	4.80769	4.73982
HIST1H4A	4.9369	4.86577
HNRNPR	4.83396	4.79505
TANGO6	4.65703	4.58
RBM39	4.77016	4.73261
CS	4.64073	4.57692
BAZ1B	4.81914	4.71385
GATAD2A	4.7692	4.81175
SRPRB	4.79833	4.74205
EIF3D	4.81828	4.78123
ATXN2	4.68457	4.64135
GPHN	4.74062	4.67446
ALDH18A1	4.88768	4.85704
RFC3	4.63928	4.54658
NCAPH	4.8073	4.78244
POM121;POM121C	4.51903	4.58728
AP1B1	4.79019	4.73896
TAF7	4.51868	4.64629
MYO6	4.77521	4.73314
DNAJC8	4.76394	4.82513
DRG1	4.76346	4.79076
PELO	4.67973	4.62074
CSTF2	4.7395	4.67842
07. Sep	4.7317	4.67814
FXR2	4.78699	4.6997
GPKOW	4.72783	4.77751
RNF214	4.66696	4.61238
INCENP	4.76247	4.70817
RRP12	4.81915	4.78939
ZC3HC1	4.62683	4.67676
MAPRE2	4.74573	4.79814
VAMP3;VAMP2	4.7946	4.7168
WAPAL	4.71099	4.7831
IGF2BP1	4.89765	4.86214
RDH11	4.70891	4.62264
ARMC6	4.67375	4.5956
NOP16	4.73866	4.64658
RBM10	4.78805	4.73352
ATAD3B	4.75849	4.68664
GOLGB1	4.72632	4.6802
ILF3	4.84921	4.82183
NUP133	4.7904	4.74262
SPEN	4.65433	4.70158
STRAP	4.89371	4.85301
C19orf43	4.72157	4.78782
EIF3F	4.77335	4.74638
FAM50A	4.73436	4.80211
IQCB1	4.62954	4.55559
DHX29	4.68167	4.75429
PYGL	4.84001	4.80946
UBXN1	4.62491	4.60623
REPIN1	4.50292	4.56185
EIF2A	4.80065	4.76084
EIF3B	4.81888	4.76764
NCBP1	4.71116	4.63302
SEC23IP	4.72843	4.63138
WDR46	4.74111	4.69791
IGF2BP3	4.79074	4.75188
USP39	4.71416	4.66835
UBAP2L	4.8668	4.80627
birA	5.1628	5.12477
GPRIN1	4.50554	4.62119
CCDC6	4.63585	4.70162
CLINT1	4.83159	4.78723
DDX19A	4.77249	4.72454
PRCC	4.68579	4.73792
TPD52	4.66643	4.6402
BPTF	4.68601	4.60172
LIG1	4.68823	4.61194
EDF1	4.62351	4.69635
DDX17	4.88736	4.85967
DIS3	4.89318	4.8514
TFIP11	4.75992	4.79901
GTF3C2	4.60141	4.64034
SUCLG2	4.59731	4.5458
SETD3	4.53976	4.61823
SPECC1L;SPECC1L-ADORA2A	4.59714	4.69984
CCDC43	4.838	4.80721
ZBTB21	4.56791	4.66851
ATP5C1	4.77768	4.73437
AK2	4.66576	4.63042
GNB2L1	4.91704	4.88954
SF1	4.77456	4.83188
PTPN13	4.66532	4.57392
MCMBP	4.71663	4.69421
CXorf57	4.70643	4.73993
PHF8	4.587	4.6186
PAICS	4.85311	4.86345
ZYX	4.75648	4.8102
LDHB	4.96249	4.93431
AKAP1	4.74541	4.67794
HSP90B1	4.81936	4.75126
ADD3	4.72988	4.66411
UBXN4	4.60844	4.67973
PARP1	5.04265	4.98929
VPS26A	4.74309	4.71636
02. Sep	4.75591	4.72215
TKT	4.71168	4.65802
ARFGAP3	4.67528	4.63736
RAB21	4.69604	4.73537
PSAT1	4.74257	4.69699
RPL13	4.94211	4.89169
POGZ	4.71787	4.66754
RPL26	4.81965	4.72584
SDAD1	4.68804	4.64974
HADH	4.68293	4.63615
ACIN1	4.83186	4.77982
SMC2	4.81687	4.7587
TARDBP	4.77767	4.73909
CCDC137	4.63119	4.70605
SKA3	4.56583	4.62376
NCKAP1	4.75901	4.71354
RIOK2	4.61297	4.53878
DUT	4.7257	4.6515
DFFA	4.72183	4.62555
TRMT6	4.65509	4.63181
STOML2	4.7003	4.65222
POLDIP3	4.73854	4.69014
PEBP1	4.72434	4.65622
WDR77	4.73865	4.68692
RRP15	4.57921	4.66232
SMARCA1	4.72086	4.65045
PGD	4.73998	4.77906
PUS7	4.759	4.70057
KIFC1	4.67744	4.72187
BPNT1	4.79612	4.756
ATG4B	4.61035	4.65038
NUDCD3	4.66046	4.62014
ASPSCR1	4.65731	4.5878
MTAP	4.70788	4.68856
RRP1	4.56013	4.65791
SRSF11	4.66788	4.64045
FAR1	4.72469	4.67149
DHX16	4.77407	4.73714
RPL7	4.94251	4.90152
UPF1	4.78642	4.74583
RPS11	4.96302	4.92759
PDXDC1	4.70927	4.6565
CECR5	4.71872	4.69154
ARFIP1	4.69834	4.6502
RPL36A;RPL36A-HNRNPH2	4.87359	4.9214
RPS26;RPS26P11	4.86867	4.91364
PAPSS1	4.65157	4.56474
VBP1	4.82902	4.79026
RBM17	4.76246	4.74773
RPL13A;RPL13a	4.83894	4.7976
IST1	4.81762	4.76348
AP3S1	4.71143	4.6562
CBR1	4.84876	4.83796
RPS9	4.90077	4.86582
TFAM	4.61316	4.53144
UBXN7	4.60182	4.66887
UNC45A	4.82754	4.76758
RPL15	4.86949	4.82689
ATP5A1	4.88445	4.82888
PUS1	4.59403	4.53259
LIMA1	4.71926	4.6294
QRICH1	4.65547	4.70023
PRRC2A	4.78271	4.6617
BAG3	4.6977	4.76589
DIAPH3	4.62198	4.6709
DDX42	4.84922	4.80508
PPP1R2;PPP1R2P3	4.61725	4.54046
GPATCH11	4.62049	4.67663
CLUH	4.652	4.60226
CYFIP1	4.73334	4.70584
RPL38	4.91241	4.83182
WDR43	4.73646	4.64941
CEP55	4.63501	4.61295
KIAA0368;ECM29	4.75133	4.68133
METTL13	4.6322	4.66535
RNF114	4.60127	4.5242
SQSTM1	4.64705	4.61238
CHD4	4.90267	4.893
COPA	4.84511	4.81434
FLNA	5.04508	5.06656
CNP	4.70199	4.6081
GDI2	4.82873	4.7896
DDX54	4.70021	4.65097
CCNK	4.67847	4.62557
PIH1D1	4.78312	4.70766
RPL12	4.91835	4.8725
CFDP1	4.63032	4.72328
NAF1	4.62666	4.56463
VPS72	4.5881	4.64836
PDLIM1	4.88991	4.84826
YWHAB	4.70918	4.63125
TAF2	4.5937	4.53168
EIF2AK2	4.73351	4.68371
TWISTNB	4.65655	4.67216
SSU72	4.64267	4.58793
EDC3	4.66581	4.71514
XRCC5	4.91297	4.88913
FHL1	4.80584	4.76122
DCTN1;DKFZp686E0752	4.78449	4.80975
FOXK1	4.61533	4.66902
AAMDC	4.56017	4.63493
CHD8	4.63946	4.66022
SUPT5H	4.72799	4.64375
ATF3	4.68123	4.73049
LARP4B	4.69901	4.66675
USP10	4.81161	4.77521
PPIA	4.93295	4.89666
GOPC	4.62457	4.60541
WDR36	4.73239	4.70488
SPAG9	4.81902	4.75899
POLA1	4.75669	4.71924
APBB1	4.61331	4.67005
HSD17B10	4.75598	4.76728
PPIL4	4.78811	4.74789
MFAP1	4.71431	4.78054
ECD	4.53918	4.62994
DBNL	4.77787	4.73116
ACTR3	4.69049	4.64966
CAND1	4.87357	4.81873
SDE2	4.65113	4.72449
ZBTB33	4.60923	4.63014
UQCRC2	4.72031	4.6917
ASS1	4.68211	4.6522
SPAG5	4.45188	4.58724
PCBP2	4.888	4.91098
GIGYF2	4.75841	4.69418
IPO5	4.82564	4.74816
ZNF629	4.57692	4.63467
BAIAP2L1	4.45889	4.57784
BRAP	4.69149	4.72262
GPALPP1	4.58663	4.66604
KHSRP	4.88427	4.84589
PRKAA2	4.64856	4.62479
HN1L	4.69614	4.79591
SYNCRIP	4.8067	4.76403
NOP58	4.89154	4.85162
KLC1	4.75669	4.69812
PCK2	4.69254	4.64065
PGAM5	4.77779	4.7606
PPP2R5D	4.71145	4.64628
EXOC4	4.67873	4.71531
PPM1G	4.76661	4.7016
RPA1	4.86687	4.85662
HSPA14	4.55159	4.61409
NPM1	4.97586	4.9469
TBCD	4.70239	4.62568
TIMM50	4.71332	4.66719
SLTM	4.63452	4.67
IDH1	4.65706	4.61147
PGAM1	4.81248	4.75877
NSFL1C	4.74047	4.69111
PNN	4.88012	4.92634
CISD2	4.67667	4.59685
RPL29	4.81625	4.91137
GABPA	4.66849	4.61552
SSR4	4.69236	4.75353
HDAC1	4.7441	4.70967
PRPS2	4.70135	4.64562
USO1	4.80736	4.74761
IK	4.77224	4.83021
MDC1	4.85588	4.81055
EHMT1	4.55598	4.58614
PDIA6	4.72263	4.75087
CACYBP	4.92832	4.90742
MAVS	4.72298	4.67096
TSR1	4.7516	4.76737
ATXN10	4.6968	4.65584
PRMT1	4.86618	4.85091
ACSL3	4.75592	4.70214
UFD1L	4.69829	4.75587
POLD3	4.64523	4.66888
YEATS4	4.60657	4.53085
GANAB	4.78054	4.74111
CLPB	4.58998	4.64373
ZC3H11A	4.79962	4.83752
DHX15	4.89905	4.88009
ZNF148	4.61996	4.69681
SRP54	4.79415	4.75957
TTC1	4.67881	4.6105
GFM1	4.71238	4.6917
PC	4.9342	4.87642
POLR1A	4.70246	4.60345
WASF2	4.66306	4.58319
GTF3C5	4.6998	4.72916
TBC1D15	4.7476	4.67016
KLHDC4	4.48379	4.55302
MARK2	4.7125	4.65177
BBX	4.64244	4.68237
PRDX1	4.94473	4.9184
RPS17	4.84994	4.86348
HNRNPF	4.84167	4.8337
SERBP1	4.93337	4.8803
UTP3	4.63141	4.55125
INTS12	4.51729	4.60232
NHLRC2	4.70085	4.73773
DYNC1I2	4.69211	4.63252
GTF2F1	4.72704	4.68079
TROVE2	4.7293	4.68201
DHX37	4.71441	4.68558
GTF2F2	4.78432	4.75007
NMT1	4.64726	4.55826
ARFGAP1	4.72056	4.68838
SLC25A22	4.68805	4.63968
LUZP1	4.67324	4.75141
RPL32	4.86844	4.80375
PYCRL	4.68216	4.6706
LIMD1	4.63179	4.67509
GOLGA4	4.635	4.58961
GALK1	4.71096	4.66974
KIAA1598	4.77101	4.71413
PGM3	4.57364	4.60281
INA	4.67038	4.63483
DHX9	4.95561	4.94266
RPL36AL	4.72271	4.79217
ERP44	4.64367	4.60292
MKI67	4.80832	4.71847
PPP1CA	4.82537	4.7338
CIZ1	4.61884	4.68159
DDX10	4.7745	4.72343
DYNC1H1	4.92933	4.91258
HNRNPAB	4.77912	4.76297
MAGOHB	4.71264	4.74496
RPS6KA3	4.68437	4.60555
HUWE1	4.79376	4.7611
MECP2	4.66432	4.59963
PRPF31	4.69677	4.73575
DDX50	4.708	4.63808
FTO	4.49461	4.5346
HIST2H3PS2	4.79987	4.82796
PRPF40A	4.78916	4.7499
RPLP0;RPLP0P6	4.83973	4.82386
DSG1	4.82271	4.72805
SNX3	4.6749	4.60848
SMARCAD1	4.68041	4.7045
JUN	4.6463	4.68975
HMMR	4.6973	4.72915
XPO5	4.77998	4.73781
ARHGAP17	4.64589	4.5654
APEX1	4.68613	4.65114
SND1	4.9225	4.90533
NOP14	4.68367	4.6271
RAB11FIP1	4.76404	4.72129
CALD1	4.78908	4.84496
IRAK1	4.66398	4.68078
DNTTIP2	4.7887	4.76343
TSFM	4.75109	4.71155
TTF1	4.74226	4.71621
RSL1D1	4.86707	4.8826
RPL35	4.90935	4.86887
MYO1C	4.7612	4.70833
CORO1B	4.80979	4.83043
GNPAT	4.49355	4.54118
PFKL	4.78308	4.76057
USP15	4.74192	4.72626
SHC1	4.5676	4.55075
KIAA0907	4.57687	4.67314
PNO1	4.58608	4.64268
CDC2;CDK1	4.80631	4.78033
TBL2	4.7141	4.68889
MAP7D3	4.67963	4.77529
RPS2	4.85415	4.82064
RABL6	4.6829	4.65727
LTV1	4.76656	4.77748
SEC22B	4.699	4.65819
WDR33	4.62302	4.67846
ELAVL1	4.84184	4.82448
VPS51	4.66497	4.61617
TUBB	4.92474	4.94963
ARL3	4.62095	4.54349
RPL10	4.87498	4.85429
CHAF1B	4.61616	4.70184
ABCD3	4.6941	4.65255
SRP14	4.79753	4.80902
ZNF280C	4.71274	4.7414
XPO7	4.61795	4.66411
PABPN1	4.60185	4.6334
GTF3C3	4.72044	4.69834
NUP93	4.82115	4.793
KTN1	4.77216	4.72606
CUEDC2	4.568	4.62206
CCAR1	4.68215	4.69822
BAG2	4.66622	4.58131
ANKS1A	4.58245	4.66105
CDK4	4.73645	4.71964
ERCC6L	4.76718	4.70536
COPB1	4.8649	4.8392
KNOP1	4.76324	4.80516
HNRNPA3	4.87904	4.90088
RDX	4.68092	4.74184
PFKM	4.74179	4.71472
CPSF6	4.84181	4.8094
STX5	4.70376	4.64173
RPL39P5;RPL39	4.88392	4.82917
CBX5	4.73064	4.7133
PLAA	4.62758	4.66369
DIAPH1	4.75731	4.7209
G3BP1	4.83052	4.80232
PRIM1	4.57749	4.61765
MSH3	4.66919	4.69922
MCTS1	4.62031	4.68086
MICALL1	4.66883	4.59239
ESF1	4.78716	4.71362
DDX5	4.96023	4.94188
LARP4	4.73407	4.70029
ATP1A1	4.81345	4.79682
KPNA1	4.73906	4.75352
PPIB	4.7579	4.77236
PPIL2	4.63235	4.65226
SNX6	4.60309	4.64915
HNRNPA2B1	4.95666	4.93571
PSMD6	4.766	4.71604
RPLP2	4.82287	4.7858
CA2	4.81684	4.78214
HSP90AA1	4.90857	4.8848
KDM1A	4.63469	4.65695
NCL	4.97343	4.95055
PSMD11	4.64724	4.62349
ARFGAP2	4.58254	4.60995
UBE3C	4.69931	4.63115
PEX14	4.69238	4.62683
KIF23	4.66608	4.71288
RRP1B	4.95923	4.92837
TPR	4.85195	4.81846
SEC23A	4.75425	4.74308
PWP2	4.76144	4.80487
TOR1AIP1	4.61951	4.65479
LIG3	4.72583	4.68955
CDC5L	4.86017	4.8278
TUBB2B	4.72475	4.6859
OLA1	4.73249	4.71267
TOX4	4.76702	4.81922
RPL5	4.79371	4.83315
FAM120A	4.71656	4.69057
HNRNPM	4.89266	4.91245
SRRM2	5.00408	5.01602
GTPBP1	4.69658	4.7172
SCCPDH	4.58286	4.61581
RRM2	4.72735	4.75398
NBN	4.71406	4.68778
SF3B1	4.92795	4.89641
KDM3B	4.68153	4.64614
HNRNPUL1	4.778	4.755
PRPF8	4.87412	4.86074
PICALM	4.66763	4.70333
IPO4	4.75465	4.69444
DDT;DDTL	4.75352	4.70402
BLVRA	4.69677	4.73548
TBCE	4.73337	4.74562
CEP97	4.55061	4.5899
ORC2	4.73479	4.78001
HSPD1	4.9079	4.8853
MINA	4.59729	4.57846
PSMC4	4.70334	4.67087
STAM	4.66745	4.64424
HS1BP3	4.64804	4.62347
ZNF326	4.75975	4.72154
ZNF24	4.60829	4.55715
ZRANB2	4.54535	4.64215
WDHD1	4.79437	4.82302
UBFD1	4.73703	4.77319
TNIP1	4.5829	4.63131
C12orf45	4.62947	4.67498
CARM1	4.63146	4.60211
RNF20	4.65466	4.67824
ABCE1	4.82795	4.80166
CSDE1	4.9201	4.88618
C9orf64	4.67665	4.70319
CIAPIN1	4.80873	4.76933
CWC27	4.61602	4.59969
MRTO4	4.73374	4.69104
RPL36	4.92628	4.86827
NOL11	4.7992	4.76243
SART1	4.82873	4.85424
ANXA2;ANXA2P2	4.85769	4.82684
GNL3	4.88949	4.86828
TLE4	4.57298	4.63445
CNN3	4.84211	4.80808
CD2AP	4.78662	4.84824
AKR1B1	4.77186	4.71673
THOC2	4.77317	4.72119
ASNS	4.84575	4.82515
H1F0	4.70198	4.76421
SRP9	4.61405	4.69871
MAD1L1	4.60066	4.57965
REXO4	4.64921	4.61184
MAP4K4	4.6585	4.64075
TAF6	4.64818	4.60203
EEF1A1;EEF1A1P5	5.02762	5.04109
GNL1	4.62248	4.55617
GTF3C4	4.71931	4.73417
NPEPPS	4.81054	4.78375
HAUS6	4.7485	4.67098
DDX51	4.65799	4.63583
PRPF4	4.71287	4.66831
MACF1	4.68112	4.63364
SARNP	4.69532	4.65208
RRP8	4.58867	4.5764
CLTC	4.9402	4.91899
MCM3	4.83514	4.81205
EXOSC10	4.84072	4.82069
RPS3A	4.90923	4.88268
DCP1B	4.61234	4.52215
CENPH	4.63739	4.68104
SMC4	4.81283	4.77753
DNM1L	4.80631	4.785
SNRPE	4.86848	4.83462
HDAC2	4.7018	4.67467
CORO1C	4.7218	4.74887
RIPK1	4.662	4.69
EIF3G	4.79154	4.8039
PPP1CC	4.67456	4.70957
ZNF598	4.64341	4.62001
RAB3GAP2	4.70995	4.68339
YTHDF3	4.6662	4.64309
LAS1L	4.74569	4.71578
RB1	4.6301	4.64978
ANK2	4.59497	4.56975
VDAC2	4.86977	4.85759
API5	4.7236	4.73243
GPRASP2	4.62261	4.67568
CASP3	4.63832	4.61231
FLII	4.68261	4.63772
C9orf78	4.64015	4.69814
GNB2	4.66249	4.68664
SLC16A1	4.64902	4.68928
MPP1	4.62127	4.64176
SMAP1	4.61161	4.55095
SSRP1	4.85578	4.86655
XAB2	4.76392	4.79177
WIBG	4.71747	4.67036
ELAC2	4.77107	4.75241
DSP	4.81747	4.78411
TFCP2	4.65284	4.63332
SDCBP	4.79055	4.81865
RPS14	4.95248	4.96284
NUMA1	4.92993	4.91731
KIAA1143	4.57457	4.61623
09. Sep	4.81995	4.80543
EIF2S1	4.83793	4.81701
EPB41L2	4.86217	4.83705
KPNA6	4.64184	4.66102
CDCA5	4.61962	4.65986
ALDH3A2	4.61368	4.59419
GNL3L	4.69609	4.66874
RAB7A	4.77332	4.79807
CSK	4.60193	4.56152
TPD52L2	4.78197	4.74447
NAE1	4.69036	4.65581
ACP1	4.74321	4.75964
RPS3	4.97685	4.96273
RNF169	4.49824	4.56752
UMPS	4.61298	4.56792
PCBP2	4.62552	4.64581
RRS1	4.73802	4.77284
ABI1	4.63141	4.58126
MT-CO2	4.67564	4.64412
CDK2	4.67183	4.69057
ZNF638	4.73465	4.70318
RPS25	4.82692	4.78822
LIN9	4.56566	4.6015
PAF1	4.69893	4.72131
CHMP5	4.77716	4.81423
MCM6	4.8519	4.87758
TCP1	4.93773	4.91517
GOLGA2	4.61242	4.66132
PSMD1	4.76208	4.74367
FKBP15	4.57551	4.60085
TCEB3	4.7368	4.69598
PSMD3	4.79585	4.76821
HSPA4	4.84042	4.81871
SLC4A1AP	4.75221	4.77415
ZC3HAV1	4.81491	4.78841
SRPK1	4.76875	4.73722
CCT2	4.82113	4.79712
NELFA	4.73612	4.72128
PEA15	4.61531	4.66493
GTF2E2	4.65603	4.58411
NUP214	4.81117	4.78856
NUMB	4.6036	4.5411
RPL21	4.81754	4.85266
U2AF1;U2AF1L4	4.78015	4.7934
ADAR	4.79658	4.78841
CNOT10	4.6289	4.61056
ARID3B	4.72244	4.74969
PRMT5	4.72314	4.70355
NOLC1	4.68222	4.75588
ARL2	4.6995	4.68184
EIF5	4.87218	4.85135
TEX10	4.71339	4.69495
PDCL3	4.66069	4.62011
GAPDH	4.83152	4.79416
TES	4.69886	4.64078
HSPA4L	4.76733	4.74454
PRUNE	4.64655	4.61894
NUTF2	4.65105	4.65864
EFHD2	4.81292	4.79541
WDR70	4.73137	4.75411
PRPF3	4.87083	4.85101
TLE3	4.67453	4.70268
ARF1;ARF3	4.86734	4.8492
HNRNPU	4.98121	4.9759
PHAX	4.71748	4.73895
KCTD12	4.74111	4.71795
SEC61B	4.68958	4.7092
THUMPD3	4.63867	4.60763
EZR	4.77494	4.78996
RHEB	4.69618	4.73951
HNRNPH1	4.9224	4.90866
NAA15	4.7698	4.74323
UGDH	4.62545	4.6445
PA2G4	4.87761	4.8719
NUP188	4.678	4.66212
MYBBP1A	4.86838	4.87702
SH3GL1	4.79126	4.76452
NACC1	4.5991	4.62111
SIRT1	4.52921	4.58831
RPL37A	4.87714	4.8938
SUGP1	4.70649	4.74363
CEP131	4.57289	4.64325
EPB41	4.86056	4.84104
DNAJC9	4.71753	4.66939
NEK9	4.70068	4.66978
MAPRE1	4.81986	4.78553
SCAF4	4.68738	4.66119
SNX9	4.73554	4.70276
RBM6	4.67833	4.651
RTCA	4.68033	4.65885
FCF1	4.5629	4.52047
HLCS	4.69634	4.73541
COPS3	4.64852	4.63893
HNRNPA1;HNRNPA1L2	4.96557	4.95541
AKAP17A	4.66742	4.68439
DDX56	4.72882	4.70638
PSMD2	4.75086	4.72676
DDX52	4.71932	4.69658
RPS19BP1	4.70882	4.66706
ADRM1	4.66484	4.62655
ZC3H14	4.75059	4.77803
SEC23B	4.65337	4.67297
CCDC132	4.60307	4.56223
ZW10	4.68452	4.64422
BZW1	4.58119	4.60096
RNASEH2B	4.53899	4.59999
FTSJ3	4.82739	4.80438
CTNND1	4.74677	4.76398
ACTR1A	4.64517	4.62328
RRM1	4.64233	4.61702
NSF	4.81496	4.79182
GEMIN4	4.71579	4.70677
PDE12	4.73342	4.71617
GLS	4.59469	4.57843
HINT1	4.77234	4.75496
ROCK2	4.65366	4.62303
POLR3A	4.66115	4.63197
CCDC124	4.73594	4.69447
CENPC	4.67647	4.62505
CCT6A	4.8682	4.84935
ATIC	4.82761	4.80164
HNRNPK	4.95134	4.96214
AKAP8L	4.59165	4.55863
RBM27	4.78523	4.8175
RAD18	4.66838	4.70578
UBAP2	4.72373	4.76352
CTTN	4.87187	4.89883
AAK1	4.62162	4.59077
CAPZA1	4.79715	4.77353
TWF2	4.78224	4.77062
HNRNPL	4.8788	4.87198
STIP1	4.74617	4.77033
EIF5B	4.84889	4.82934
RPSA	4.77781	4.76137
UGP2	4.58314	4.62036
NCK1	4.68631	4.71697
PDAP1	4.73107	4.76464
PRMT3	4.60628	4.57759
HSPH1	4.87982	4.87204
RNGTT	4.61006	4.62617
PLRG1	4.71673	4.69116
PSMD8	4.83165	4.80938
U2SURP	4.75037	4.77618
SMC1A	4.76136	4.74466
SNX27	4.56201	4.57017
EGLN1	4.57229	4.6242
SLC25A11	4.75474	4.78107
DDX27	4.82382	4.8414
PHGDH	4.84874	4.83078
NUP98	4.72452	4.70359
FAF2	4.69744	4.68002
UBE2M	4.83158	4.81134
GET4	4.64504	4.66157
PNP	4.76605	4.74937
POLR2E	4.59459	4.55888
NOP2	4.84533	4.84084
CRK	4.83746	4.8665
PML	4.62061	4.5738
RPS6	4.92689	4.9323
RAVER1	4.72895	4.75255
GPATCH1	4.57026	4.59497
DHX8	4.68996	4.70932
EIF4G3	4.7806	4.75985
NME1-NME2;NME2;NME1	4.83578	4.81569
SMARCB1	4.59723	4.61456
RBM5	4.66822	4.69062
PRRC2C	4.83704	4.81365
TUFM	4.87481	4.88187
CHD1	4.67154	4.68801
PATL1	4.64106	4.60112
PDLIM5	4.76384	4.74048
IRF2BP2	4.70206	4.67266
PRDX6	4.83547	4.82625
KRT18	4.56635	4.51981
DDX46	4.83181	4.81374
RPS8	4.95741	4.9686
ZMAT2	4.64424	4.67907
NSRP1;CCDC55	4.59017	4.65238
RCC1	4.79643	4.80269
ADD1	4.73358	4.72043
H2AFY	4.83193	4.86024
MPRIP	4.66371	4.61883
ERAL1	4.62152	4.63439
MRPL43	4.63039	4.64011
CCDC59	4.69099	4.664
PLCG1	4.65736	4.63009
STAM2	4.60994	4.60529
SLC9A3R1	4.63116	4.607
HELLS	4.73651	4.75226
FKBP4	4.67618	4.63218
SF3A3	4.58631	4.6257
SCML2	4.78039	4.8037
DCAF7	4.71467	4.70427
SETD1A	4.73934	4.70979
CWF19L2	4.66669	4.65886
DHX38	4.71833	4.7356
TOP1	4.87986	4.8608
URB2	4.63339	4.61329
CLASP2	4.58799	4.62004
FERMT2	4.78279	4.7606
PPFIA1	4.6578	4.6418
SMC3	4.72502	4.74536
NUDT5	4.83659	4.80957
RACGAP1	4.57762	4.61789
AZI2	4.48571	4.4585
SRRT	4.70146	4.67014
AP2A1	4.62872	4.60792
PDCL	4.56072	4.61634
POP1	4.69357	4.70727
HGS	4.67474	4.63603
PTPN11	4.79409	4.78453
SNRPD2	4.77155	4.78955
POLR3E	4.5351	4.56384
GPATCH4	4.75727	4.77736
EIF3L	4.75508	4.73625
PGK1	4.77498	4.78414
RNF40	4.74635	4.75676
NKAP;NKAPL	4.53077	4.58058
EFTUD1	4.62143	4.66606
CFAP36	4.56172	4.58408
NUP50	4.75502	4.76653
RAI14	4.80788	4.77211
NSUN2	4.78314	4.76507
KIAA1524	4.81677	4.84281
MCCC1	4.89206	4.87674
NHP2L1	4.73131	4.73914
AP2A2	4.72803	4.70014
QSER1	4.55391	4.57468
MTA1	4.74481	4.75408
SNCA	4.71406	4.74706
NOC3L	4.81884	4.79024
RPAP2	4.6035	4.63388
CETN2	4.64954	4.62492
SMEK1	4.77189	4.78267
EXOSC1	4.6014	4.57941
NME1	4.66129	4.69364
REPS1	4.73404	4.718
SH3PXD2B	4.62394	4.60966
UCHL1	4.81016	4.7958
UBE3A	4.59693	4.62583
UTP6	4.60181	4.57863
KIF1A	4.62387	4.6487
TCERG1	4.71841	4.67019
COTL1	4.66565	4.68791
DIEXF	4.60748	4.60136
VCP	4.81784	4.79192
ABCF3	4.67303	4.68777
PSMC6	4.77096	4.75543
RBM15	4.71607	4.7312
PSMC2	4.76425	4.77556
FABP5	4.69172	4.71484
PRPF6	4.74744	4.77494
RBBP6	4.64066	4.66058
GART	4.85039	4.83502
HP1BP3	4.73619	4.7234
MAP7D1	4.63919	4.65384
CUL3	4.71607	4.70511
BOP1	4.75414	4.74576
KIF2C	4.67029	4.68955
GNB1	4.75215	4.77515
TLK2	4.59564	4.61059
UFL1	4.63303	4.60938
RPS16;ZNF90	4.90133	4.89658
GOLGA5	4.74612	4.72573
GTSE1	4.62466	4.64764
ZMYM4	4.56626	4.59113
EIF3I	4.7399	4.72621
FUBP1	4.78141	4.76125
TRMT10C	4.73561	4.75122
CDC37	4.70404	4.71427
BTAF1	4.64257	4.63052
N4BP1	4.64017	4.66993
ATP6V1C1	4.62637	4.58555
SERPINB12	4.67061	4.63482
PIK3R4	4.60671	4.59377
CHRAC1	4.62004	4.58876
CAPN1	4.65062	4.63107
MORC2	4.67918	4.65201
NIFK	4.79228	4.80079
CHEK1	4.61233	4.60514
FANCI	4.76216	4.74472
EIF2B2	4.62809	4.6399
MGEA5	4.65169	4.5921
JPH1	4.65653	4.63983
EEF2	5.01221	5.0019
H2AFY2	4.72805	4.70815
ARID3A	4.51272	4.5762
TSNAX;DISC1	4.70079	4.67008
OSBP	4.63856	4.61327
ATG3	4.73132	4.72252
CBX8	4.62652	4.60384
LARS2	4.67058	4.6469
PPP1R12A	4.71008	4.73613
SPAG7	4.72053	4.7084
THUMPD1	4.58927	4.60075
TLN1	4.95649	4.93831
EP400	4.53689	4.54993
CHAF1A	4.71235	4.69395
RABGAP1	4.67686	4.69409
CKB	4.84055	4.82247
POLA2	4.65491	4.64439
COPG2	4.87379	4.88787
UTP18	4.69604	4.70403
Tead1;TEAD1	4.62033	4.71127
RDH14	4.58501	4.56346
IMPDH2	4.75019	4.73924
SF3B2	4.89697	4.88494
MMTAG2	4.81065	4.82527
KPNB1	4.81184	4.79561
CDCA2	4.5809	4.60422
SRSF3	4.66207	4.64488
UTP11L	4.6495	4.62414
WDR3	4.75211	4.7381
DVL2	4.61808	4.6414
MEPCE	4.58777	4.57
FAM192A;NIP30	4.73048	4.69983
DIDO1	4.70997	4.68359
PPP1R10	4.78665	4.80487
MCM5	4.85315	4.83747
PRKACA;KIN27	4.68978	4.67817
IMMT	4.6346	4.65709
CUL5	4.66929	4.63969
RPF2	4.73501	4.74944
GARS	4.78085	4.76715
HSP90AB1	4.99638	4.98659
CASP14	4.6506	4.61637
AARS	4.76842	4.75568
NUPL1	4.52402	4.54698
CDC45	4.57627	4.55805
RPL23A	4.82137	4.83428
SERPINH1	4.70736	4.71887
STAT3	4.67725	4.69003
VPS33B	4.6367	4.62079
NOL10	4.71507	4.72651
EMC8	4.55522	4.5416
FAU	4.91418	4.93057
CHAMP1	4.75207	4.73553
NEMF	4.61886	4.65183
YTHDF2	4.77052	4.79224
CCDC50	4.52943	4.50721
DDX20	4.75067	4.73593
VPS35	4.67694	4.64871
DCTN4	4.64733	4.6566
SF3A1	4.8758	4.86925
PRKCA;PRKCB	4.4808	4.51586
G6PD	4.72882	4.71568
SF3B6	4.73872	4.7579
ARHGEF2	4.63226	4.59898
CHMP4B	4.76034	4.77833
DHX30	4.81849	4.80062
BRD4	4.68602	4.65296
SYMPK	4.64711	4.66197
MPHOSPH8	4.56654	4.5565
MOB3A	4.58637	4.61692
RPS12	4.86596	4.85567
CPSF2	4.70868	4.69618
SMARCC1	4.71196	4.70293
CCT3	4.84311	4.83438
RAD50	4.65027	4.6654
XPO1	4.82936	4.81867
PAK2	4.77706	4.76818
MAGED2	4.77157	4.78363
AP1G1	4.73921	4.71174
ZC3H7A	4.58799	4.56348
SPG20	4.75592	4.76025
DDX21	4.92482	4.9171
CC2D1A	4.69805	4.66894
ENO1	4.85908	4.85019
HBS1L	4.82362	4.81213
RNF2	4.67429	4.68371
EBNA1BP2	4.81055	4.82525
TTC4	4.68807	4.70271
TXLNA	4.68727	4.69452
CCDC94	4.62828	4.60585
WIZ	4.58869	4.61997
ADSL	4.72463	4.70391
ADSS	4.68305	4.66271
P4HB	4.60314	4.62137
DNAJB1	4.83329	4.8449
SLC25A5	4.89747	4.88799
SSB	4.76429	4.77489
SMG7	4.57389	4.58855
DDOST	4.70551	4.69218
PMPCA	4.6839	4.69292
DPYSL2	4.66542	4.6881
TCAF1	4.57069	4.59162
SMN1;SMN2	4.73521	4.72694
KPNA4	4.62259	4.63811
SUCLG1	4.72862	4.73158
TMEM189-UBE2V1;UBE2V1;UBE2V2	4.76972	4.77374
SLAIN1	4.56505	4.54571
RPS27	4.9107	4.91556
WBP11	4.64607	4.61279
PCNA	4.79429	4.8023
RPS4X	4.93561	4.92813
CAPRIN1	4.67865	4.66321
RAB5C	4.75001	4.75758
PITPNB	4.75129	4.73852
SCYL1	4.6399	4.61832
NOL8	4.73527	4.75298
YLPM1	4.75767	4.73411
CAD	4.85382	4.84455
HDLBP	4.92596	4.91551
PYGB	4.64771	4.63449
PES1	4.80492	4.78887
FSCN1	4.55254	4.54182
ARF5	4.69566	4.67805
WDR75	4.62428	4.59911
CNN2	4.59579	4.5757
CRNKL1	4.72093	4.71332
SESN2	4.60087	4.61554
GSK3A	4.64649	4.63967
EIF5A;EIF5AL1	4.93478	4.92717
RBM28	4.70525	4.72465
CDK11B;CDC2L1;CDK11A	4.73464	4.71913
ALKBH5	4.68813	4.67445
THRAP3	4.81574	4.83374
HK1	4.75187	4.73895
CDC73	4.752	4.76511
NCDN	4.57349	4.55642
NUFIP2	4.79041	4.77536
CORO7-PAM16;CORO7	4.62294	4.63694
ZFR	4.82915	4.82304
LMNB1	4.71509	4.69676
GLMN	4.56622	4.54697
C1orf198	4.6627	4.67854
STAMBP	4.66929	4.6495
NCOA5	4.64164	4.60377
EIF2D	4.65306	4.66297
EHBP1	4.58862	4.62833
MTHFD1L	4.74278	4.75956
RPL11	4.92852	4.93477
SRP72	4.85668	4.84845
TUBA3C;TUBA3E	4.83864	4.84645
CRKL	4.88255	4.87453
PGP	4.61021	4.60368
NAA50	4.81121	4.80736
PLIN3	4.76384	4.77163
CMAS	4.62692	4.63335
COPB2	4.75299	4.74385
PDCD6IP	4.81281	4.80303
NCLN	4.56386	4.57343
WRNIP1	4.71871	4.72724
AHNAK	4.7203	4.66224
CD2BP2	4.55272	4.57411
AP2M1	4.6806	4.68453
EXOSC7	4.62579	4.63332
POU2F1	4.62409	4.60272
EIF2B4	4.66273	4.67432
TAF9B	4.66778	4.67788
ZNF830	4.57703	4.60549
OSBPL8	4.63502	4.64753
NUP153	4.81279	4.79452
TRMT5	4.62677	4.60818
MRPL34	4.65112	4.63361
USP36	4.57066	4.58571
TMOD3	4.68435	4.67329
HNRNPC;HNRNPCL4;HNRNPCL1;HNRNPCL3;HNRNPCL2	4.83993	4.83136
SNAP29	4.75355	4.7478
NCAPG2	4.65486	4.63738
PHF6	4.70194	4.69078
CPSF7	4.72566	4.73013
CEBPZ	4.71576	4.7277
GPN1	4.67611	4.66438
CSTF3	4.62897	4.61001
NAA30	4.62934	4.62108
BAIAP2	4.55783	4.5736
KIF2A	4.75107	4.74224
DPYSL4	4.67622	4.68476
FARSA	4.66266	4.67469
TAGLN2	4.92561	4.92032
AP2B1	4.66475	4.67343
ZC3H15	4.69585	4.71158
RPS5	4.75746	4.75115
DACH1	4.69487	4.66852
MMS19	4.60177	4.62677
PPP1CB	4.72877	4.74724
MAP4	4.90808	4.91424
PSPC1	4.76735	4.75922
HIST1H2BI;HIST1H2BN;HIST1H2BL;HIST1H2BM;HIST1H2BH;HIST2H2BF;HIST1H2BC;HIST1H2BD;H2BFS;HIST1H2BK;HIST1H2BA	4.8897	4.88065
DDX55	4.60894	4.62044
NOSIP	4.74174	4.72539
TNPO3	4.63655	4.62408
UHRF1	4.5945	4.60943
TIMM44	4.60916	4.62146
NEFM	4.79036	4.8015
AVEN	4.52004	4.50952
SLC1A5	4.70558	4.71247
NONO	4.93663	4.93176
PYCR2	4.73536	4.74196
CKAP2	4.75401	4.76281
TIPRL	4.79401	4.79973
CUL1	4.71619	4.69699
HADHA	4.79986	4.8057
KIAA1279	4.67298	4.65537
RAB5A	4.64336	4.63215
YY1	4.58246	4.60499
CDC42	4.6002	4.58786
DNAAF5	4.67201	4.65286
OGT	4.5588	4.57853
GRIPAP1	4.63331	4.62189
NUP62	4.65845	4.66512
RPAP3	4.82666	4.81501
PLA2G4A	4.59231	4.59517
XRCC1	4.67847	4.6723
DNAJC7	4.71204	4.70319
NTPCR	4.67921	4.68749
PRPS1	4.80906	4.81482
GRHPR	4.70199	4.69447
HK2	4.71032	4.69251
TMPO	4.87038	4.87692
CUL4B	4.82652	4.81904
DDX18	4.85164	4.85668
KRT2	5.10401	5.09415
TRIP13	4.70108	4.69402
XRN2	4.76661	4.77287
NT5DC2	4.56941	4.57876
PAPOLA	4.81227	4.82441
RPL17;RPL17-C18orf32	4.90529	4.89779
RAC1;RAC2	4.69132	4.70171
LUC7L2;C7orf55-LUC7L2	4.67028	4.67816
RBM33	4.64271	4.62863
NARS	4.7126	4.70847
CDK9	4.54313	4.53116
TCF25	4.55742	4.5718
NCAPD2	4.74452	4.73234
CHMP2B	4.73397	4.74459
RPL18A	4.91112	4.90564
ALDH1L2	4.56163	4.57638
NOM1	4.6028	4.61727
BRD2	4.59316	4.5781
RFC4	4.74602	4.73095
IGBP1	4.73151	4.73706
FOXC1	4.57657	4.58767
MTA2	4.78586	4.78294
HNRNPUL2;HNRNPUL2-BSCL2	4.73764	4.74185
ANKRD17	4.73999	4.7319
HNRNPH2	4.67918	4.66933
RPL18	4.89323	4.88598
PRKDC	4.94669	4.9433
TTLL12	4.74279	4.73249
RPL7A	4.95039	4.94678
AHCTF1	4.74639	4.7415
HTATSF1	4.7591	4.75015
PSME3	4.80487	4.81764
APRT	4.74461	4.75218
LRPPRC	4.80252	4.79241
KPNA2	4.76522	4.75543
SUGP2	4.74016	4.74566
DHX36	4.74399	4.75152
PRIM2	4.69828	4.69373
PDHB	4.67345	4.66492
BOD1L1	4.63661	4.62845
COPG1	4.78868	4.7816
AGFG1	4.69301	4.68899
RAB1A	4.81516	4.81884
CCT7	4.86197	4.87018
RPL37	4.77856	4.79145
DHFR	4.64041	4.63589
HCFC1	4.87298	4.87892
FASN	5.01066	5.00782
C14orf166	4.60324	4.61152
MARK3	4.54164	4.55173
RPRD2	4.74248	4.7467
STAU1	4.7132	4.72096
BCLAF1	4.82259	4.83428
FBL	4.8215	4.82452
TXLNG	4.71394	4.70524
RIOK3	4.56492	4.5755
TXNDC17	4.70824	4.71112
EIF4A3	4.8193	4.81442
CYP51A1	4.61121	4.60726
OSBPL11	4.60998	4.61578
MSH6	4.79266	4.80009
PFAS	4.78863	4.79232
SRSF6	4.63411	4.64184
ATP6V1H	4.65292	4.64606
PEPD	4.49739	4.50753
TBCC	4.57941	4.59604
PPP1R8	4.63679	4.64407
TTC37	4.56068	4.5782
MCM7	4.88527	4.8827
ZC3H4	4.60997	4.62316
CSNK1E	4.62678	4.62999
TRMT1L	4.69104	4.69984
PCF11	4.68665	4.69333
RPTOR	4.60842	4.60416
C15orf38-AP3S2;ARPIN	4.746	4.75071
YTHDC2	4.67935	4.68472
BUB1B	4.67289	4.67698
CMTR1	4.6932	4.69799
UIMC1	4.62468	4.63532
GSTCD	4.4777	4.48861
PPIL3	4.61343	4.62053
RUFY1	4.74806	4.74102
PANK4	4.55611	4.56522
TUBB4B	4.97861	4.97419
CBL	4.66862	4.65783
CAPZA2	4.66475	4.6593
SUB1	4.75686	4.76494
FAF1	4.57187	4.56903
IRS4	4.82188	4.81842
HSD17B4	4.80431	4.80788
SRGAP2	4.56405	4.57335
STXBP3	4.62203	4.61918
SLC38A1	4.52089	4.5306
DNAJC12	4.54328	4.5486
NEDD1	4.61836	4.62312
RPS20	4.89166	4.88952
DNAJC10	4.59032	4.58242
SLK	4.81261	4.80417
SRSF7	4.66232	4.66814
RAB14	4.7234	4.72659
CAST	4.63669	4.63945
NUP107	4.66231	4.67056
MSN	4.84494	4.84138
FRG1;FRG1B	4.67565	4.67082
PRPSAP2	4.73888	4.73405
MAPK1	4.58859	4.59157
MOV10	4.73692	4.74329
UBA2	4.69736	4.69069
DKC1	4.75738	4.75319
ACTN4	4.64166	4.64578
SWAP70	4.74065	4.73253
RPL8	4.91794	4.91531
CCT4	4.88525	4.8895
KRI1	4.64196	4.63517
TCEB1	4.80852	4.80992
SNW1	4.85838	4.8616
FHOD1	4.69067	4.68584
MED1	4.63243	4.61923
ARHGEF7	4.54749	4.55161
NUDC	4.90155	4.89749
CWC15	4.73836	4.74149
PDCD5	4.79748	4.80231
RFC1	4.73302	4.72984
TRIM28	4.89905	4.90167
PSMC3	4.7079	4.71313
CSE1L	4.86959	4.86608
FEN1	4.79534	4.79961
RBM26	4.7278	4.73501
LYPLAL1	4.65765	4.66199
PTBP1	4.84745	4.85027
RPL27	4.79924	4.79656
EIF4G2	4.87093	4.86751
C17orf85	4.72003	4.72396
CIRH1A	4.6045	4.60189
WDR6	4.67291	4.66989
EIF4ENIF1	4.63327	4.64095
GATAD2B	4.78952	4.79237
SMG9	4.63939	4.64196
HAT1	4.81341	4.81599
PSMG3	4.68527	4.68816
LARP1	4.85253	4.84738
CBS	4.76585	4.7647
KHDRBS1	4.70952	4.71366
IPO11	4.64766	4.65665
RALY	4.60589	4.60157
STMN1	4.8688	4.87259
SFPQ	4.90475	4.90245
LRRFIP1	4.78469	4.77957
STAG2	4.62926	4.62568
PUM1	4.68702	4.68546
USP16	4.64203	4.63881
ERC1	4.7404	4.74291
AGAP3	4.59833	4.60175
POLR2B	4.73948	4.74086
VTA1	4.75752	4.75873
NUDT2	4.65354	4.65694
SRBD1	4.84138	4.85666
KIF7	4.53996	4.54768
SNX12	4.66215	4.65756
XPOT	4.7907	4.7924
PRPF4B	4.71543	4.71897
TUBG1;TUBG2	4.65952	4.6557
SUMO2;SUMO3;SUMO4	4.67862	4.67214
ACOT7	4.75183	4.75348
RPL14	4.87729	4.87334
EIF4H	4.80111	4.79779
MIF	4.91541	4.91725
EIF3M	4.72007	4.72229
CDC27	4.7115	4.71285
CLIC1	4.78801	4.78716
TNPO1	4.75909	4.75589
GBF1	4.59998	4.59695
GLTSCR2	4.51316	4.50649
PHACTR4	4.74024	4.73539
AGO2	4.56902	4.56433
DCD	4.78997	4.78452
MCM4	4.84338	4.84113
STAU2	4.58206	4.58486
RSBN1L	4.81277	4.81069
NVL	4.7885	4.78895
DNM1	4.63101	4.62785
LARP7	4.69968	4.69886
RPL24	4.8354	4.8372
STRN4	4.63318	4.63537
DNAJA1	4.66712	4.66539
EPB41L3	4.82791	4.82663
POLR1E	4.59754	4.59405
ZMYND8	4.60526	4.60357
NOB1	4.58696	4.59009
SCYL2	4.74503	4.74449
EIF4B	4.87788	4.87667
CDK5RAP3	4.59882	4.59697
CEP170	4.80982	4.80823
RNF113A	4.71234	4.71
PDCD2L	4.62197	4.6213
MAP2K2	4.66786	4.6661
STK38	4.62215	4.62272
MARS	4.85009	4.84942
SBNO1	4.62695	4.62935
ATXN2L	4.84626	4.84769
YTHDC1	4.55977	4.55563
PAPOLG	4.56631	4.56794
ENAH	4.69772	4.69576
OCRL	4.69001	4.69088
CTTNBP2NL	4.64913	4.6476
ANKHD1	4.81632	4.8152
AIMP2	4.79453	4.79578
VPS33A	4.52255	4.52456
MSH2	4.73285	4.73147
CCNT1	4.66399	4.66262
FAM114A2	4.65566	4.654
MTHFD1	4.86995	4.86946
NAP1L4	4.76338	4.76278
SAFB	4.72363	4.72429
EPS15L1	4.78806	4.78872
PACSIN2	4.58807	4.58946
RSBN1	4.75164	4.75153
GTF2E1	4.61762	4.61814
RIOK1	4.74809	4.74774
SNX17	4.58144	4.58093
PKM	4.953	4.95277
CYFIP2	4.52296	4.52397
CDK12	4.64438	4.64392
TACC3	4.73811	4.7378
ATP6V1B2	4.7055	4.70563
USP14	4.79256	4.79245
SNRPA1	4.84324	4.84334
PDIA4	4.58882	4.58893
NOC2L	4.67218	4.67205
DTL	4.50284	4.66726
S100A8	4.71801	4.70303
KPRP	4.57059	4.5272
CALML5	4.68077
PSIP1	4.66974	4.523
C11orf58;SMAP	4.7669	4.76806
PYCR1	4.73865	4.72275
NUCKS1		4.76054
PARK7	4.74292	4.73971
HMGB1;HMGB1P1	4.72039	4.68986
SMCHD1	4.68454	4.66499
SEC61A1;SEC61A2	4.69718	4.59947
SFN	4.64908	4.6641
ETFB	4.66651	4.52771
LONP1	4.69746	4.62041
DHX40	4.68485	4.68479
MBD3	4.6511	4.69856
RNASEH2A	4.67667	4.7141
BRIX1	4.69575	4.72335
HDGF	4.65081	4.57853
ETFA	4.6792	4.66548
TYMS	4.70707	4.65685
MAT2A	4.73095	4.57777
PDHA1	4.66961	4.62133
UBTF	4.6392	4.53969
DIMT1	4.71239	4.64611
RPP30	4.71207	4.63692
CDCA8	4.70062	4.6949
TDP2	4.6159	4.60476
ZC3HAV1L	4.65665	4.67007
GMPPB	4.69674	4.64235
THOC3	4.7	4.58602
AASDHPPT	4.689	4.70591
RFX5	4.61336	4.58841
PSMD14	4.67786	4.7407
IARS2	4.6311	4.63146
NIT2	4.6519	4.62548
PKN1	4.65343	4.57196
ATAD3A	4.55002	4.71194
FOXK2	4.63158	4.63775
THOP1	4.6519	4.63997
STUB1	4.6626	4.61082
EIF2B3	4.6345	4.65066
ATP5B	4.70415	4.73038
GSTP1	4.72801	4.67788
CTBP2	4.58626	4.62204
BRD7	4.61312	4.62221
TRA2B	4.73544	4.75112
TALDO1	4.65138	4.63354
RFX1	4.64942	4.60986
AP3M1	4.67272	4.67236
NECAP2	4.63058	4.68912
PDXP	4.62527	4.63261
CAPN2	4.59899	4.68073
SIN3A	4.63532	4.59176
HADHB	4.57355	4.60744
DNAJB6	4.65767	4.59828
C9orf114	4.64022	4.61674
CSNK2A1;CSNK2A3	4.66323	4.60247
HOXB9	4.65062	4.59929
OSGEP	4.64665	4.6195
PNPT1	4.62973	4.57771
HMGB3	4.62036	4.63881
LYZ	4.57305	4.70147
PSMA7	4.65505	4.60402
UCHL3	4.6824	4.61196
TRUB1	4.61679	4.64693
IDH3A	4.60445	4.60208
PTGES3	4.77569	4.6783
TARS2	4.58235	4.57238
ATP5O	4.63399	4.58657
RBMX;RBMXL1	4.60467	4.58104
MAX	4.56847	4.55171
SYF2	4.59004	4.70651
SERPINB6	4.64853	4.63138
ISOC1	4.65182	4.66035
VRK1	4.60806	4.60969
AGK	4.61759	4.70846
COPS5	4.61188	4.60427
ABT1	4.68129	4.64557
STRBP	4.60379	4.62395
ALG5	4.65688	4.6366
EEFSEC	4.62844	4.54154
MRPL22	4.56907	4.63029
EIF2B5	4.61855	4.60612
TRA2A	4.61909	4.68611
ASUN	4.59674	4.5933
CCBL2	4.6008	4.61038
RBMX2	4.56718	4.52309
MEF2D	4.49346	4.50802
TPT1	4.65859	4.64627
NANS	4.63433	4.6459
VAT1	4.63614	4.59981
GTF2A1	4.65994	4.76066
ATF1	4.54244	4.54148
FLYWCH2	4.5961	4.61094
PFDN2	4.70273	4.69965
PNKP	4.54865	4.58575
TAOK2	4.56875	4.54737
C7orf50	4.69721	4.68094
LLPH	4.66024	4.67174
NCBP2	4.64707	4.6742
SUZ12	4.59692	4.61708
UNG	4.58827	4.63474
LSM12	4.72057	4.7424
GINS1	4.61824	4.63412
SMNDC1	4.58395	4.65334
DEK	4.54049	4.52534
TCEA1	4.58002	4.62068
CDYL	4.53728	4.52193
ERH	4.68595	4.69039
MRPS12	4.57329	4.61557
AARS2	4.57525	4.54128
MLLT1	4.49742	4.61473
RPS13	4.60731	4.57672
SLIRP	4.66011	4.67137
FBRS	4.5305	4.44881
PHC2	4.525	4.55581
DHX33	4.52622	4.58886
ZNF622	4.54192	4.51771
NOP10	4.60437	4.60637
USMG5	4.73583	4.74743
DR1	4.6397	4.63309
BRE	4.61559	4.61275
RPS24	4.71171	4.64689
DPP3	4.84369	4.82598

## Sheet: Supplementary Figure 2C
BirA*-HA BioID
	log2_USP5long/BirA	-log 10 p value_USP5long/BirA
PRDX4	-1.96481	5.47227
MAGED1	3.72953	5.00814
QSER1	2.38716	4.77941
UBE2C	3.97633	4.75419
BDP1	2.41809	4.67241
WDFY1	1.34934	4.6676
USP5	9.31126	4.54318
DNAJB1	-1.73176	4.37888
MBIP	1.49105	4.35864
RBM5	1.93669	4.34138
SMARCE1	2.34318	4.33844
COMMD8	3.30018	4.2903
POLD2	2.08495	4.27939
AURKA	2.76042	4.2507
RUVBL1	-2.58259	4.22853
NARF	2.06955	4.21177
DNAJA2	3.6582	4.16916
ORC5	2.6891	4.13322
U2AF2	-1.0963	4.1043
YLPM1	0.88906	4.09088
ZNF691	-3.68886	4.08674
PLK1	1.57777	4.00329
CXXC1	-1.98422	3.99996
VAPB	-1.87542	3.99576
HIST1H4A	-2.68253	3.92144
LIG1	-0.717948	3.91079
R3HCC1L	1.90181	3.88824
KTN1	-2.48881	3.88273
VAT1	-1.50894	3.87676
KIAA1671	2.29596	3.85389
ZNF362	2.83297	3.84519
SND1	-1.55648	3.8389
TFG	-2.19048	3.78871
SDCCAG3	1.81807	3.78675
ATP6V1B2	-1.19891	3.77789
EIF2A	-1.9441	3.77264
ARID3B	2.52229	3.77006
SKIV2L2	-0.945058	3.73954
DDX41	-2.01903	3.72741
OTUD5	3.13162	3.68697
EXD2	2.45258	3.68534
ORC4	1.00424	3.66808
FBXO5	3.35872	3.66328
PIBF1	1.65562	3.64519
WDR46	-2.61458	3.57093
CTNNA1	-1.21724	3.56849
CCDC47	-2.08575	3.55721
PGRMC2	-4.22184	3.55005
EIF5A;EIF5AL1	-2.23593	3.53532
LYPLAL1	-1.03374	3.52595
ADD3	-1.6107	3.50651
IMPACT	-0.73181	3.49962
KCTD3	2.11334	3.49273
CCDC186	1.60478	3.48018
TSN	2.07715	3.46854
PCF11	0.861405	3.46052
EP400	2.51317	3.42762
FAM207A	-3.84228	3.42652
TMPO	-2.07044	3.40667
SASS6	3.78077	3.4061
UBA3	1.76853	3.40214
C1orf52	1.32394	3.39854
WDR55	-2.48207	3.3947
CLSPN	3.0818	3.39226
WRAP73	2.88005	3.39184
RBM45	6.10991	3.38855
SMAP2	2.82502	3.38795
RCC2	-2.04551	3.38155
FERMT2	-1.56615	3.38075
TCEA1	-3.01059	3.38009
RPS11	2.08534	3.37934
NFRKB	2.71595	3.36191
PTPN2	-0.697599	3.36043
DHX16	-1.56537	3.34673
NMT1	-2.63431	3.32031
EFTUD1	-1.16541	3.31558
HNRNPK	-1.43479	3.31368
MED15	3.60383	3.29912
KMT2C	2.28459	3.29832
WWOX	1.77461	3.2918
NELFA	1.60844	3.29053
PEA15	-1.35376	3.28651
CHD8	2.17427	3.28526
RRBP1	-1.49273	3.2826
CCDC124	-2.68145	3.27745
SRPR	-1.28986	3.26921
EIF2B5	-0.665427	3.26788
ZNF318	3.56177	3.24232
IKBKG	1.28378	3.24095
LARP4B	-0.864462	3.23932
HMGN5	-3.01391	3.23478
EXOC7	-0.889512	3.23125
TXNL1	-1.96098	3.22846
PPIL4	-1.01595	3.20808
SEC23IP	-1.78337	3.20486
IRS4	0.730582	3.20318
POLR3C	0.88353	3.19113
SRPK2	-2.46628	3.18995
AHNAK	3.55653	3.18993
RHEB	2.07441	3.182
SAE1	-0.329381	3.16792
SMPD4	1.49258	3.15799
WARS	1.08991	3.14662
POP1	-0.968295	3.13933
CDC7	2.01626	3.13282
CPNE3	-1.74314	3.1259
SETD2	1.53579	3.10343
APEX2	1.9708	3.09615
PPIL3	-2.20199	3.09491
DDX10	-1.93403	3.08968
EIF1AX;EIF1AY	-2.55697	3.08717
RRS1	-3.01055	3.08381
EXOSC9	-1.26771	3.08236
WDHD1	1.27754	3.08075
DTNA	1.90271	3.07888
QTRTD1	-2.56725	3.07796
NT5DC1	0.787909	3.07249
TK1	2.49943	3.06486
SLC3A2	-2.49444	3.05152
NCOR1	1.63623	3.0396
SPEN	1.13481	3.03816
HBB;HBD	2.50557	3.03395
CDC23	1.12283	3.0293
VAMP3;VAMP2	-2.69937	3.0268
C4orf27	-0.751597	3.02387
CACUL1	2.20399	3.02079
CDC45	0.884552	3.01284
MAML1	3.38647	3.01154
BAG3	1.5592	3.00566
FIP1L1	-0.836303	2.9997
PEBP1	-2.10168	2.99741
NUDCD2	-1.60668	2.9885
KIF20A	1.0921	2.98757
CDCA8	-1.89671	2.98629
LSG1	-2.2208	2.98428
TAF7	2.69115	2.97975
CTPS1	-1.92193	2.9743
ASCC1	-1.29599	2.97314
CAP1	-1.66984	2.96973
CCNA2	1.69295	2.96725
LIN7C	1.64939	2.95957
NRD1	-0.910656	2.94768
GPHN	-1.39201	2.94594
POM121C;POM121	1.30663	2.94118
MPHOSPH10	-2.57799	2.9317
TRIM25	1.0411	2.93112
LSM14B	-2.03235	2.93056
GTF2I	0.829528	2.92083
AATF	-1.19702	2.91836
SLC27A4	1.08409	2.91388
ARID1B	1.49517	2.90906
LRRFIP1	-1.71263	2.89087
SF1	1.28018	2.88628
RPA1	1.93923	2.88461
GPX4	1.90356	2.88055
CRK	2.6508	2.87797
PSMA4	2.35602	2.87695
EDC4	-1.71757	2.87618
KMT2A	1.24419	2.86407
STK10	-1.31135	2.86211
PRKAR1A	1.04464	2.85963
CDC123	1.321	2.8569
ADSL	-0.870515	2.85283
UFL1	-0.459666	2.85057
SUB1	-1.89574	2.84611
ANKZF1	-1.7446	2.83961
DDRGK1	-1.69031	2.83847
SORBS1	1.88816	2.83773
PTAR1	1.93762	2.83757
CENPF	2.33752	2.83724
BRIX1	1.63882	2.82992
THOC3	-2.56571	2.82885
SPAG5	1.8072	2.82491
GFPT1	-0.833321	2.81947
ARHGAP18	-1.2133	2.80279
KIN	-1.48596	2.80145
DTL	2.17274	2.78697
STXBP5	-1.28925	2.78566
KLHDC4	-3.01982	2.78385
KDM3B	0.881919	2.78112
GAB1	1.79227	2.77936
CC2D1B	-1.51047	2.77913
PAPOLA	1.78198	2.7761
CLIC4	-0.900492	2.77371
KIF2C	0.442209	2.77347
TBCEL	1.10389	2.7694
BCOR	1.61318	2.76619
PRIM1	2.65288	2.76534
SERBP1	-1.76705	2.76531
CENPJ	0.52014	2.76471
HDGF	-2.72945	2.76422
MAP7D2	0.943286	2.76279
PSIP1	-2.72069	2.75799
HSPA6	1.97119	2.75606
VBP1	2.11942	2.75593
FXR2	-1.08555	2.75539
RABGEF1	0.698704	2.75231
RPS3A	-1.71532	2.74981
TAB2	1.61183	2.73837
CLASP1	1.43937	2.73091
MTMR14	0.771532	2.72795
JADE3	1.25749	2.72727
ARID3A	2.91257	2.72464
SEC24B	1.43615	2.72429
CSNK1E	1.46448	2.72149
UBE2T	1.8081	2.71877
YKT6	-1.36338	2.71557
HYOU1	-2.33388	2.71514
CDK5RAP2	0.936965	2.71424
MEPCE	-1.1854	2.70328
MIS18A	1.45782	2.70324
CTIF	-1.54211	2.69891
WDR44	-1.41578	2.69555
NCOA6	1.23983	2.69345
PPWD1	-1.11978	2.69203
PFKL	-0.879853	2.69054
SRP68	-0.86986	2.68964
SKP2	0.800673	2.68258
TUBB	1.26298	2.68172
ZSCAN26;ZNF187	-1.96289	2.67436
SAP30BP	2.93117	2.67265
ZNF503	1.86972	2.67129
ZFP64	-1.39654	2.66722
LLGL1	-0.943227	2.66684
STRN3	-2.25843	2.66563
CENPE	2.48271	2.66526
TSR1	-1.78277	2.662
ATP6V1H	1.34261	2.65533
NSD1	2.49558	2.65259
MGA	2.82832	2.64917
ILK	1.74432	2.64881
MAZ	-6.18539	2.64793
HNRNPH1	0.901321	2.64559
CFAP36	3.65081	2.64364
PNMAL1	-1.33216	2.64222
SARNP	-2.68169	2.63791
WDR41	0.785809	2.63449
APEX1	-3.76278	2.63183
TCAF1	1.84154	2.62754
PABPN1	2.00045	2.62393
AFF4	3.67601	2.6236
KARS	-1.76297	2.62295
IRF2BP1	1.68271	2.61955
GIT2	0.363494	2.61784
DNAJC12	1.75913	2.6167
NARS	-1.10184	2.61378
PRDX2	-0.925895	2.61068
ETFA	1.71149	2.60583
EIF3C;EIF3CL	-0.567723	2.60365
LENG8	1.65237	2.60026
GSE1	3.89853	2.59532
ANXA11	1.43397	2.59406
TP53BP2	2.28282	2.59342
TOR1AIP1	-1.57917	2.58763
POLH	4.35581	2.58755
CCDC85C	1.6005	2.58664
SDAD1	-2.08262	2.58519
NUCKS1	-1.21847	2.58013
ZNF830	1.39234	2.57944
SNX9	-1.94989	2.57843
RPL5	-2.52718	2.57754
PRPF4B	-1.68355	2.57654
ZC3H15	-2.5663	2.57486
SDE2	1.04114	2.57054
CXorf57	0.510881	2.56836
PAFAH1B1	-0.823102	2.56638
IGF2BP3	0.807009	2.55883
HERC2	1.02091	2.5518
NUP98	0.480315	2.54787
DSG2	-2.30015	2.54678
RAPH1	1.16562	2.54556
ORC2	2.44992	2.54458
CIT	1.58464	2.54433
CAD	-0.714524	2.54417
MED1	1.87126	2.54374
NUP153	0.789607	2.52623
SUGP1	2.76532	2.52579
UBA2	-1.08034	2.52294
RAPGEF6	1.18623	2.52208
LSM14A	-2.0909	2.51719
CDC42EP4	-1.05616	2.51435
NCAPH	-0.545056	2.51039
STK38	1.62989	2.50949
BRF1	1.86181	2.50808
THUMPD3	-0.484836	2.5063
ASUN	-0.711147	2.50418
FNDC3A	-0.58962	2.50358
PHF3	1.06576	2.49799
UPRT	1.74917	2.49509
WDR36	-1.61892	2.49017
RIF1	1.05901	2.48622
IWS1	-1.05729	2.48594
BRD4	1.59398	2.48489
XRN1	1.11745	2.48391
SUGT1	-1.22036	2.48193
TOP2A	-1.42434	2.4777
SRRM1	-2.67989	2.47285
UCHL5	-0.943703	2.46948
RAB3GAP2	-0.4422	2.46548
USP8	0.939482	2.46438
PHAX	1.40329	2.46283
LIN54	4.24916	2.46124
MYBBP1A	1.0154	2.45894
TRPV1;SHPK	1.63586	2.45808
MSANTD2	1.70464	2.45719
LUC7L	-1.83415	2.45618
ATP1A1	-1.28109	2.45499
TOX4	2.18893	2.45422
LYZ	-1.89652	2.45327
MAGOHB	-0.907888	2.4525
USP39	-1.61438	2.45013
GLTSCR2	-4.0217	2.44214
NACC1	1.51613	2.44007
SRFBP1	-2.9968	2.43912
MAD1L1	1.04997	2.43708
PEX14	-2.37819	2.42792
FIGNL1	1.31983	2.42787
NUB1	0.292126	2.42782
MAP7	-0.989139	2.4273
GTF2E2	-1.93101	2.42588
AIF1L	-1.50907	2.4224
SNX6	0.480086	2.42131
ARHGEF7	-0.41217	2.41387
MTDH	-3.62413	2.4128
CEP350	1.0148	2.40978
RPL28	1.11841	2.40366
PLS1	1.1145	2.40322
EPRS	-0.944735	2.40149
PFN2	-0.842856	2.40105
RPL23	1.66271	2.39511
EPS15L1	1.28222	2.39427
TTK	3.36044	2.39338
LRRC40	1.07654	2.39287
KIAA0586	1.961	2.39201
DFNA5	1.27469	2.38814
SMEK1	0.636935	2.38702
JUN	1.27538	2.38673
ADAR	-0.942971	2.3855
BOD1L1	1.31344	2.3825
PPP2R5D	-1.0347	2.37933
CEP290	1.18305	2.37638
METTL16	0.890545	2.37515
MKL1;mkl1	-1.64917	2.37424
EIF4H	-1.62482	2.36992
EML4	-1.70225	2.36845
SBNO1	1.65434	2.36753
MAPRE1	-1.58691	2.36535
CGGBP1	-1.59483	2.36484
SNRNP40	-2.09931	2.36125
STRN	-0.89917	2.35992
VPS33B	0.860484	2.3576
APPL1	-1.38992	2.35536
NOP2	-1.92662	2.35461
CCDC88A	1.1805	2.35289
STAU2	0.562724	2.35268
TOP1	-1.9934	2.35094
ANLN	2.22067	2.34958
DARS	-0.870471	2.34697
TARS	-1.24742	2.34546
C18orf8	2.33718	2.34513
PSMD1	-3.18152	2.3447
RC3H1	1.15491	2.34388
SEC24C	-0.945929	2.3433
GTSE1	1.47306	2.34302
ZNF217	1.4832	2.33915
KAT7	0.864644	2.33739
TAF4	0.720074	2.33291
ABCF1	-1.79117	2.33089
G6PD	-0.672502	2.33025
ALKBH5	-1.48162	2.32819
HNRNPM	-0.798132	2.32795
SNX12	-1.39165	2.32612
IP6K1	-1.40835	2.3245
TMEM189-UBE2V1;UBE2V1;UBE2V2	-1.17834	2.323
HMG20A	-1.2674	2.32285
ZC2HC1A	-2.17299	2.32163
NEMF	-1.97171	2.32146
CAAP1	-1.05515	2.31545
SSRP1	-0.838135	2.31536
UGGT1	-3.90545	2.31395
TTF2	1.04921	2.31242
FAF2	0.832872	2.31215
SRP72	-1.51967	2.30792
SH3D19	2.04825	2.30599
TOP2B	-1.36541	2.30571
DUT	-1.15488	2.30508
NOSIP	-2.0175	2.30463
PDS5A	1.39577	2.30054
PARN	-1.40656	2.30006
PSMD12	1.1353	2.29508
FOXC1	0.624175	2.29498
GOLGA3	-0.585651	2.29409
NPLOC4	-1.31356	2.28815
LDHB	-1.67742	2.2877
CENPC	-2.19961	2.28552
SNX18	-1.53377	2.28496
FKBP3	-3.36047	2.28479
MCM8	1.42345	2.28459
EPB41L3	1.16501	2.28137
LRIF1	1.58705	2.27942
PPHLN1	-1.79687	2.27619
SNRK	1.42204	2.27368
MYSM1	1.34388	2.27354
RABL6	-2.75556	2.2725
PC	2.01422	2.26995
YTHDC1	1.2235	2.2697
HSD17B12	1.77043	2.26733
UMPS	1.20275	2.2667
MYBL2	1.34591	2.26304
CAPZA1	1.35571	2.26256
MEF2D	1.13085	2.25839
RPL24	1.1144	2.2546
PREB	-0.763479	2.2546
BRCA1	1.28194	2.24938
BRD2	-1.47846	2.24632
ALKBH8	-1.90663	2.24563
PTPN11	-0.450114	2.23918
ETFB	-0.715973	2.23515
PLRG1	-1.90495	2.2325
DACH1	-1.08622	2.23075
SEC16A	-0.771608	2.22757
PBX2	1.5148	2.22584
MCCC1	2.12472	2.2213
SMEK2	2.08031	2.22113
TUBGCP2	0.868083	2.21718
DGCR8	2.14814	2.21698
VCPIP1	1.93006	2.2149
HABP4	-1.48859	2.21482
DNAJC17	-2.91902	2.21444
EIF3H	-1.05118	2.21436
PA2G4	-1.26167	2.21421
CTNND1	-0.693066	2.21222
RPS6KA1	0.771203	2.21098
DCTN1;DKFZp686E0752	-0.755294	2.21018
PDIA3	-1.50285	2.20729
AZI2	2.0376	2.20281
CC2D1A	-0.729647	2.19926
SYNJ2	2.14084	2.19586
HIST1H1C	-2.71561	2.19564
CEBPZ	-1.48016	2.19489
RAB11FIP5	-1.48805	2.19239
NCOR2	1.67661	2.19188
RBM42	1.36401	2.19161
RNGTT	1.87614	2.1858
DHRS7B	2.18583	2.18295
ARFGAP1	0.965343	2.1828
C2orf49	2.20669	2.18183
MAPKAPK2	-0.445454	2.18181
KIF5B	-1.75301	2.17963
PAXBP1	-0.785736	2.17951
SUCLA2	-0.814594	2.17779
GCC1	2.58547	2.17712
HARS	-1.19654	2.17696
ZNF598	-0.926528	2.17363
MAT2A	0.552893	2.1717
LRRC59	-0.966157	2.16858
PBK	-1.38218	2.16857
KPNA2	0.741159	2.1649
TCF20	1.18203	2.16447
CBS	-0.669246	2.1626
CSE1L	1.12934	2.1556
HDDC2	-0.936478	2.15204
RAVER1	0.656444	2.15066
LARS	-0.911677	2.14836
STT3A	-1.01496	2.1471
SNX5	0.97411	2.14524
MMS19	1.85631	2.13997
USP22	2.81183	2.13495
PIK3C2A	0.692742	2.13371
CHMP3	-2.09742	2.13307
MAP1S	-0.795468	2.13248
ZNF609	1.4535	2.12966
RPRD2	1.21058	2.12696
CRK	1.59651	2.12663
ESF1	-1.82082	2.12356
UTP14A	-2.05601	2.1203
NOL10	-1.46682	2.11674
PAICS	-0.970017	2.11673
MAP2K1	-0.639667	2.10984
DCTN4	1.0241	2.10522
SH3RF1	2.29709	2.10316
MICALL1	-0.857852	2.09557
ACLY	-0.981204	2.0936
AARS	-1.52209	2.09222
APBB1	1.8689	2.09214
CUEDC2	1.90502	2.08955
KIF4A	1.57493	2.08586
PREP	-1.10487	2.08226
NELFCD;TH1L	0.99823	2.07439
AASDH	1.76421	2.07267
RRM1	0.56893	2.07072
SART1	-1.77226	2.07015
POU2F1;POU2F3	-1.61871	2.06972
ARMC6	2.16204	2.06951
MYO5A	1.22541	2.06937
PDCD4	-1.43453	2.06925
NCAPD3	1.37468	2.06796
NKRF	-0.435345	2.06657
AGO2	1.75098	2.06471
MAK16	-1.8365	2.06425
ANKRD11	1.26116	2.06185
PPP2R4	-1.105	2.06032
MCM2	-0.740079	2.06006
ORC3	1.32661	2.05791
TNPO2	1.29583	2.05707
PRDX1	-1.19608	2.0569
DDX52	1.34453	2.05511
ARGLU1	-2.25134	2.05254
DUSP3	-0.604922	2.0504
NTPCR	0.674675	2.05002
CDCA5	-3.81289	2.04904
FHL1	-1.10882	2.04645
SCML2	1.02666	2.04594
SLC16A1	-0.841471	2.04468
TAB3	0.856421	2.04252
ZHX3	1.07213	2.04219
ZNF148	2.07228	2.04105
RANGAP1	-1.46355	2.04097
TANC1	1.54636	2.03911
CLPX	0.433129	2.03901
CORO1C	1.99507	2.03822
CD2AP	2.02182	2.03709
C16orf62	2.08319	2.03579
NOLC1	-2.39461	2.03542
HNRNPH2	2.41209	2.03482
PPAT	-0.757875	2.03353
RTFDC1	-1.74119	2.02648
HP1BP3	-0.98298	2.02162
WDR18	-0.838513	2.01858
FEN1	-1.61185	2.01646
ATXN10	1.76045	2.01593
STRN4	-1.65819	2.01584
FABP5	1.2028	2.01548
NARFL	-1.98998	2.01224
TCEB3	-1.38641	2.00907
RBMX2	-1.78882	2.00872
DCAF13	-0.797637	2.00793
AKAP12	-4.22796	2.00664
RACGAP1	-0.896189	2.00589
HLCS	0.960964	2.00539
DDX17	-0.985723	2.00523
GORAB	0.624592	2.00502
CHD7	1.77257	2.00484
ZNF746	1.62717	2.00424
MED16	0.355364	2.00364
MOCS2	2.0288	2.00345
CPSF3L	0.939997	2.00258
PPP1R9A	-1.61165	2.0017
RPS8	1.26276	2.00166
NAA35	-0.744576	1.99826
PPP2R1A	0.742717	1.99682
DGCR14	1.16555	1.99651
HBA1;HBA2	1.18978	1.99301
MAP2K4	0.396659	1.99158
PIN1	-0.479497	1.99157
JUP	-0.781164	1.99153
CBFB	-1.17851	1.99126
TTC1	-0.847255	1.98891
EEFSEC	-0.710499	1.98395
HNRNPL	-0.932896	1.98393
SUPT16H	-1.24954	1.98245
N4BP1	0.921733	1.98079
NSDHL	-0.457713	1.98047
STAT3	1.73085	1.98024
HMBS	-0.776003	1.97811
UBXN4	1.06451	1.97456
LARP4	-0.870139	1.97441
RAD51AP1	0.820558	1.97106
RBM14	-1.31078	1.9707
WIPF2	1.55297	1.97067
SARS	-0.787982	1.9693
LONP1	-1.11379	1.96678
OTUD7B	1.77275	1.96525
GEMIN5	-1.12674	1.9629
NACA	-2.80195	1.96065
GKAP1	-1.61141	1.95904
TAF1;TAF1L	1.15127	1.95644
PACSIN2	-1.40972	1.95637
EDF1	-1.73384	1.95486
SUCLG1	-0.806555	1.95097
YTHDF3	-0.987459	1.95083
TTC27	0.599383	1.95067
DNMT1	-0.441203	1.94845
SFXN1	-2.70147	1.94723
TBC1D15	-0.835669	1.94504
DPYSL4	1.3161	1.94461
ERCC2	1.35378	1.94366
NGLY1	1.38034	1.94297
NELFB	0.587292	1.94197
INTS7	0.875847	1.93821
HEBP1	2.56628	1.93739
RSBN1	-1.08126	1.9348
RBBP5	-1.13982	1.93413
UBE3A	0.902584	1.93322
GTF3C5	0.607406	1.92996
ACBD3	-1.27533	1.92995
SLC1A5	-1.82275	1.92773
GPD1L	2.51708	1.92713
TBL3	-1.01412	1.9271
RANBP3	1.01532	1.92584
DVL2	1.18014	1.92486
ZBTB9	1.32929	1.92449
DHX15	-1.01217	1.92172
TTC4	0.811652	1.91677
TAF9B	1.16587	1.91543
MRE11A	0.977331	1.91509
NEK9	-1.18608	1.91116
NDUFAF7	1.97932	1.90974
TNPO1	0.738361	1.90955
MAD2L1	0.83692	1.90772
PSMD13	-0.560983	1.90619
UBXN6	1.27639	1.90542
NAP1L4	-1.54242	1.90233
TRIP6	-0.708168	1.8973
LTV1	-1.64477	1.89366
KIAA0907	1.23031	1.89209
DNAAF2	1.23333	1.8917
PRMT5	-1.47727	1.89028
RDX	-1.0689	1.88772
HBS1L	2.02783	1.88721
RPS15A	0.806444	1.88559
PRR12	0.75228	1.88552
RASSF7	0.77347	1.884
SCYL2	1.43671	1.88282
EIF4G2	1.10549	1.88202
DDX3X;DDX3Y	-1.46218	1.88121
IKBKAP	1.09649	1.88035
DBN1	-0.762787	1.87998
XRCC4	0.817328	1.87911
DNAJC10	0.554983	1.87817
MARK3	-0.940031	1.87709
TP53BP1	-1.50014	1.87635
ZNF391	-1.78201	1.8759
NAT10	-1.49455	1.87541
ERC1	0.869577	1.87179
GMNN	1.06872	1.87144
IGHG1	0.982986	1.87043
RNF114	-0.710332	1.87034
PGM3	1.18011	1.86831
IGBP1	0.563392	1.86729
ARHGAP5	-1.15111	1.86641
CHKA	-1.60864	1.86476
REXO4	-1.69243	1.86381
METTL3	1.21079	1.8637
MTMR9	1.77201	1.86249
MRPS5	1.3383	1.86181
KIF2A	-0.423233	1.86135
PHACTR4	1.16625	1.86013
PUS7L	-0.965036	1.85982
GSPT1;GSPT2	-0.522118	1.85933
AP3M1	1.03549	1.85899
BRAT1	1.40565	1.85843
ELP4	1.48139	1.85721
ZFP91;ZFP91-CNTF	-1.87902	1.85704
SPDL1	1.97694	1.85349
SCAF4	2.40808	1.85249
NUMB	-0.967456	1.85064
WIZ	-0.513053	1.84719
BPNT1	-2.37348	1.84656
SPG20	0.865082	1.84643
ARFGAP2	0.549263	1.84479
FHOD1	-0.749611	1.84098
ATG7	-1.65763	1.84054
VASP	1.24375	1.83988
SF1	1.83784	1.83983
POLA2	0.893073	1.83928
NSF	-0.666546	1.83593
RPL19	1.65379	1.83347
EIF2AK2	1.30166	1.83126
ALDH1L2	0.653962	1.83058
TMPO	-0.87997	1.8256
HSPA1B;HSPA1A	1.54345	1.82462
PPP6R3	-1.14603	1.82431
BAG5	1.37277	1.82365
RPAP3	-0.854374	1.82178
GMEB2	0.566798	1.81965
KIAA0391	1.25365	1.81951
CCDC97	1.13017	1.81856
RREB1	1.67862	1.8158
NAP1L1	-1.5108	1.8118
PARD3	-1.14696	1.80986
DDX51	0.377767	1.80847
H2BFS;HIST1H2BI;HIST1H2BN;HIST1H2BL;HIST1H2BM;HIST1H2BH;HIST2H2BF;HIST1H2BC;HIST1H2BD;HIST1H2BK	-2.22609	1.80757
GPS1	0.888826	1.80634
SEH1L	-1.02951	1.80529
MPG	-1.86781	1.80382
RPS27A;UBB;UBC;UBA52	0.872471	1.80081
AGK	0.734751	1.80011
WDR43	-0.599033	1.79924
C1orf131	-2.33878	1.79588
CUL3	0.553581	1.79175
DNAJC21	-2.38767	1.79068
TRAP1	-0.419786	1.79008
FAR1	1.62135	1.78988
RNF40	0.629048	1.78887
MRPS12	1.71218	1.78756
ADNP	1.28131	1.78657
XRCC3	-0.625512	1.78323
RPL11	0.714521	1.7814
LMO7	1.41804	1.7801
ANKRD28	-1.6301	1.78009
XPOT	0.883297	1.78002
AIMP1	-1.763	1.77885
GTF3C2	-0.778268	1.77804
MTA2	-0.21925	1.77784
CDKN2AIP	0.92005	1.7775
SRPK1	-1.15269	1.77246
VPS13C	1.10393	1.77206
IRF2BPL	1.4059	1.77205
PRPF4	-0.703289	1.77195
C19orf43	1.40881	1.77159
NUDCD1	-1.053	1.76948
CDK7	-1.8831	1.76826
ANXA2;ANXA2P2	-1.69714	1.76661
MBD3	-1.01738	1.76613
NUDT21	-0.868756	1.76516
LRWD1	1.58482	1.76498
ZNF622	-1.70973	1.76399
PARP1	-1.00426	1.76379
KNSTRN	2.28302	1.76368
CREBBP	1.47615	1.76362
DDX47	0.990334	1.76345
WAC	1.25324	1.76309
CSNK1D	1.36592	1.76194
AHCYL1	-0.390886	1.76046
NELFE	-0.551243	1.7589
INTS12	1.51289	1.75801
THOC2	0.499919	1.75656
G3BP2	-0.814852	1.75586
ATF7	1.11074	1.7541
KIF11	-0.702037	1.75404
IRAK1	0.686178	1.75374
USP1	1.0601	1.75333
IKBKB	0.659401	1.75328
RBBP4	1.26189	1.75001
ARNT	1.80245	1.7493
SLMAP	-1.03532	1.74727
EYA3	0.658776	1.74682
DEK	-1.61546	1.74643
DYNC1H1	-0.182472	1.74463
CEP41	-0.980982	1.74259
FKBP5	-0.499847	1.7416
ANAPC7	0.431563	1.73958
LRCH2	-0.438029	1.73941
KIF5C	-1.70367	1.73845
WAPAL	1.24656	1.73701
ABLIM1	-1.06608	1.73538
FAM50A	-0.951703	1.73487
SMARCA5	-0.802678	1.73432
RPS10;RPS10P5	-3.29927	1.73257
FKBP4	-0.673119	1.73101
ZCCHC17	-2.08602	1.72858
PAIP1	0.595388	1.72755
SMARCAL1	1.25373	1.7252
MOCS3	1.44058	1.72279
ACSS2	-0.951983	1.72076
TRMT11	0.940173	1.71985
NCKIPSD	0.885913	1.71878
RPS6	1.58162	1.71834
HNRNPD	0.448166	1.71759
SF3A1	-1.18721	1.71655
CPSF3	0.798833	1.71581
ATF7IP	1.59585	1.71517
XRN2	0.889559	1.71492
NUP188	1.39433	1.71319
ARPC3	1.0851	1.71265
C12orf45	0.904337	1.71239
AP3B1	-0.575413	1.71102
BRD7	-1.64841	1.70954
NUPL2	1.19728	1.70908
SLC35F3	-2.41241	1.7089
WDR62	-1.77932	1.70671
APEH	0.928449	1.70366
STOML2	-0.973328	1.70341
RPS4X	1.20727	1.70178
MTHFD1	-0.762449	1.70068
POLR3E	-0.531225	1.69978
CENPU	-0.657777	1.69953
RPS12	0.675423	1.69872
RABEP1	-1.88249	1.69683
THOC6	2.03603	1.69617
HBS1L	-1.21435	1.69397
CBX8	-1.67718	1.69118
CUL5	-0.279962	1.69109
CACTIN	1.01213	1.69093
PRPF31	-1.15932	1.69015
GIPC1	-1.76223	1.68868
DIDO1	0.794486	1.68658
NEFM	-0.788748	1.68608
HSPA9	-1.17766	1.68543
RAB7A	-0.837734	1.6848
C16orf70	2.12594	1.68351
VTA1	-0.915445	1.68267
RPL26	1.58884	1.68018
ZAK	-1.28848	1.67486
CPSF2	0.474223	1.67339
BRSK2	0.836068	1.67248
DMAP1	-1.257	1.672
IFT74	0.743436	1.6715
NUDT2	-0.949341	1.67056
NFIA	1.35252	1.67016
ELF1;DKFZp686H0575	0.846797	1.66881
CTNNB1	-2.09132	1.66728
PLAA	0.856612	1.66727
NSUN2	-0.505087	1.6654
KIAA1143	1.38793	1.66434
RPS23	0.770993	1.66155
KRT2	-1.17817	1.66076
RNASEH2B	-2.02483	1.6568
NUDCD3	1.75022	1.65442
FAM76B	-1.24487	1.65425
CSTA	-0.62008	1.65285
CDC27	-0.542309	1.65268
ARL1	1.11428	1.6522
BUD31	-1.90929	1.65097
DDX1	-0.403044	1.65079
DDX50	-0.877139	1.64821
HDAC3	0.41123	1.64787
RPL18A	1.24684	1.64716
ZNF703	1.96275	1.64665
HTATSF1	-0.850184	1.64148
HEL-S-109;NUCB2;Nucb2	-2.12669	1.63861
CDK11B;CDC2L1;CDK11A	-1.47047	1.63635
DIP2B	-0.996561	1.6349
AAK1	2.26658	1.63453
CWF19L2	-1.18161	1.63115
MRPS15	1.63265	1.63044
EPB41	0.721121	1.62797
RPSA	-1.18336	1.62678
GNB2L1	-1.2671	1.62564
CSK	0.790403	1.62382
UPF1	0.548867	1.62374
CCT3	-0.314921	1.62367
TUBB4B	0.369388	1.62314
FLNA	0.729969	1.62257
SPAG7	0.785583	1.62215
MCMBP	0.501178	1.62201
ZNF638	0.670512	1.62164
MICU2	2.19052	1.61987
LARS2	-0.876446	1.61945
NXF1	-0.773316	1.61926
ARID1A	0.429317	1.61759
CPNE1	-0.483834	1.61746
RNF25	0.968599	1.61607
CKAP2	-1.00995	1.61563
PSAT1	-1.31691	1.61407
USP28	-0.869678	1.61292
SRRT	-1.02304	1.61261
	0.509176	1.61071
SLC25A24	1.1024	1.6107
SESN2	0.874704	1.61068
RBM17	0.29851	1.61004
AFG3L2	-0.987654	1.6052
ZNF696	1.56145	1.60505
FANCI	1.8704	1.60418
THAP11	0.629245	1.60403
ELP2	-0.455872	1.60207
MBNL1	-0.536842	1.60029
CDK16	0.768103	1.59891
ZNF281	0.481202	1.59872
NEBL	-1.5554	1.59749
NR2C1	2.1193	1.59629
RP9	-2.43053	1.59496
PQBP1	-2.68721	1.5944
DNAJC8	-0.857859	1.59185
SKA3	2.35607	1.58921
SP1	-0.761571	1.58826
MCM10	1.03791	1.58766
PRMT7	0.713227	1.58756
KIAA0020	-0.882784	1.58737
SYF2	-1.00039	1.58721
RINT1	0.390286	1.58667
PITPNB	-0.835946	1.58648
GTF3C3	0.765406	1.58583
RTF1	0.869638	1.58503
OTUD3	-1.42777	1.58428
HLTF	0.975049	1.58299
CCNT1	1.48821	1.58037
ZHX2	0.518806	1.57963
RBM33	0.90487	1.57683
CSNK1A1	-1.46994	1.57469
HSPA5	-1.09307	1.57385
RAB11FIP1	-1.51303	1.57253
ATRIP	0.828291	1.57119
ECM29;KIAA0368	0.618305	1.57023
CAPZA2	1.42515	1.56929
CELF1	-0.810777	1.56812
MSN	-0.603945	1.56569
NAA30	-0.378872	1.56469
VCP	-0.84236	1.56322
IGF2R	-0.861896	1.56135
FAM192A	-0.569794	1.56038
FASTKD2	0.637356	1.55696
WDR70	0.754558	1.55536
SPTLC1	1.15737	1.55352
IGF2BP2	-0.974931	1.55309
EFHD1	1.30166	1.55286
HOXB9	-1.83508	1.5526
TEX10	-1.05497	1.55254
CFDP1	0.759729	1.55045
TNRC6B	1.50486	1.54973
CIRH1A	0.931198	1.54829
PPP4R2	-0.633369	1.54746
ATP6V1C1	0.709511	1.54714
SH3PXD2B	2.20734	1.54477
OSBPL11	-0.613992	1.54281
ADRM1	0.548633	1.54204
CAMSAP1	0.749682	1.5418
HAUS8	0.463467	1.54114
PPP6R1	-1.36467	1.54087
TTLL12	-0.637738	1.53924
CHEK1	0.590953	1.53744
XRCC5	-0.679942	1.53568
PNN	-1.36826	1.53433
VPS33A	0.842909	1.53382
MAGI1	-0.854896	1.53374
ACTR5	0.755186	1.53242
ALDH3A2	1.4855	1.53226
DYNC1LI2	0.902135	1.53137
ARL3	-0.826369	1.53087
SMG7	0.693948	1.53064
MAP9	-1.08846	1.52902
TBC1D23	0.750855	1.52871
RCC1	-0.855917	1.52858
PPP1R9B	-0.998859	1.52834
EWSR1	-0.544643	1.52716
SET;SETSIP	-1.95626	1.52242
PCK2	0.534026	1.52198
ASRGL1	0.933838	1.52186
C2CD5	-1.03387	1.52173
TJP2	1.05621	1.52135
RPTOR	0.973769	1.52028
PFKFB2	-0.918014	1.51989
C9orf40	2.07805	1.51915
FANCD2	0.578974	1.5181
DLG1	-0.981317	1.51694
HELLS	1.09154	1.5161
ESYT2	-0.665499	1.51582
FKBP8	0.769687	1.51518
IFIT5	0.847338	1.5147
ZNF687	1.41332	1.51401
YTHDF1	-0.99047	1.51294
MCM9	0.955704	1.51138
SIRT1	-1.70535	1.51067
AAK1	2.23022	1.50942
NASP	-1.58969	1.50923
BAIAP2	-0.559074	1.50895
GPATCH1	-0.784476	1.50612
FAF1	-0.881862	1.50532
UBP1	-1.10972	1.50452
MRPL14	1.62458	1.50427
SF3B3	-0.735286	1.50421
BRAP	0.971551	1.50398
FAM114A2	-1.17046	1.50355
RAN	-0.599851	1.50327
ABCD3	0.88669	1.50272
HNRNPA2B1	-2.27292	1.50095
CDK9	1.35696	1.50008
CBX5	0.594559	1.49556
DNAAF5	0.694904	1.4951
CDC37	0.643793	1.49077
MRTO4	1.70774	1.48695
BMS1	-2.76804	1.4833
CTCF	-1.73246	1.48114
ZBTB33	1.0499	1.48083
SMU1	-1.1015	1.48021
MTMR6	2.0997	1.47934
PNO1	1.27604	1.47761
CBLL1	-0.812281	1.47661
TOMM34	-1.47583	1.47588
ACTG1	-0.49011	1.47569
UVSSA	0.484322	1.47495
ATF3	1.3703	1.47313
CNOT2	-0.587859	1.47291
IBTK	2.62285	1.47267
TRIM24	0.602661	1.47264
ZNF512B	0.745859	1.47236
COPS3	0.241014	1.47147
WDR6	1.00879	1.47142
MGEA5	-0.842032	1.47006
SPTBN2	-1.11204	1.4699
BCLAF1	-1.42916	1.46839
RPL7A	-0.755969	1.46781
SETD7	-0.844781	1.4666
TPX2	1.16259	1.46555
BPTF	0.489899	1.46428
CENPH	1.50825	1.46263
NKX2-5	-1.14799	1.46245
MAP2K3	-1.11627	1.46234
COPS8	1.05673	1.46065
HK1	-0.998709	1.45715
PDCD5	-1.31916	1.45354
ADSS	1.53116	1.45148
ANKFY1	-0.661065	1.45147
WASF2	-0.623734	1.45126
RPS14	1.16384	1.45004
GNAI3	-1.35303	1.44991
EIF3D	-0.708846	1.44972
TUBG1;TUBG2	1.69806	1.44867
NOL9	0.670801	1.4485
ECHDC1	-1.18097	1.44846
NKAP	-2.12613	1.44787
ASF1B	-1.06796	1.44666
DNTTIP2	-1.30506	1.44651
PCBP2	-0.791823	1.44404
SNAP29	0.828943	1.44324
LMCD1	-0.608926	1.44308
MED17	0.679932	1.443
TTC9C	0.827707	1.44214
MCM3AP	1.23256	1.43932
LIMD1	0.958764	1.43907
FRG1;FRG1B	-1.70097	1.43906
ZNF773;ZNF419	-0.709052	1.43872
COPB1	0.677399	1.43747
AMPD2	-0.953412	1.43657
LASP1	-0.912181	1.43372
CSDE1	0.778795	1.43272
WRNIP1	0.473471	1.43235
THOC5	-0.334082	1.43153
GAPVD1	-0.660829	1.42943
	1.08869	1.42887
VCL	-0.845325	1.42858
CAPRIN1	-0.491182	1.42764
RFC1	0.604055	1.42718
RARS2	0.843299	1.42689
GTF2A1	3.56487	1.42627
ABCF2	-0.663888	1.42615
TGM1	-0.5854	1.42558
GORASP2	-1.09513	1.42461
RPL29	-1.67465	1.42166
MAPK1	-0.329074	1.41925
DKC1	-2.54039	1.41921
ABCF3	-0.492561	1.41873
MAP3K7;DKFZp586F0420	0.688358	1.41754
TADA1	1.35027	1.4159
RPL3	0.659412	1.41531
ACAD11	-0.565929	1.41491
MNT	1.53424	1.41422
FUS	-1.34252	1.41253
TDRD3	-1.44429	1.41189
E2F6	1.47104	1.41159
RPP30	1.38082	1.41156
XAB2	0.593605	1.41002
IRF2BP2	0.89599	1.40732
NT5DC2	0.673751	1.40514
ESYT1	-1.18884	1.40436
DAZAP1	1.11542	1.40392
USP15	1.03592	1.40207
TUBB6	0.408029	1.40174
RPL27A	0.814666	1.40017
DDX39B	-0.595844	1.39907
ZRANB2	0.847396	1.39866
TDP2	-0.479457	1.39782
RABGAP1	-0.712552	1.39757
MICU1	1.64763	1.39734
RPL17;RPL17-C18orf32	1.34788	1.39716
ZNHIT6	0.764148	1.39714
BCL10	1.09872	1.39709
PARS2	0.461732	1.3939
HN1	1.18574	1.3902
HS1BP3	0.564932	1.39013
DDX49	-0.652664	1.38797
TAF2	-1.28843	1.38727
ZC3HAV1	0.748331	1.38716
GSTO1	0.392942	1.38637
WDR45	-0.732058	1.38566
RALBP1	-0.775614	1.3845
TTC28	0.875013	1.38358
YY1	-2.06478	1.38337
ZFC3H1	1.07448	1.38257
IPMK	1.58411	1.38247
CASC5	2.38614	1.38247
EIF5B	-1.50098	1.38034
CNN3	-1.46368	1.37928
CCDC50	-0.661721	1.37914
KDM4B	0.65293	1.37835
G3BP1	-0.511333	1.37813
L2HGDH	-0.51183	1.37794
CEP85	0.82482	1.37747
TUBA1C	0.602259	1.37684
FARSB	-0.801198	1.37649
RUVBL2	-0.468035	1.37479
HIRIP3	-0.942144	1.37326
PINX1	-1.2878	1.37206
PAPOLG	1.1599	1.37034
NOB1	-0.437889	1.36986
CARS	-0.437724	1.36984
CHMP2B	0.979413	1.36829
RUFY1	0.633476	1.36714
TES	-0.43494	1.36418
POLR1C	-0.800713	1.36304
PSMC2	0.829789	1.3627
INA	-0.509716	1.35621
ERICH1	0.970837	1.35403
ARAF	0.494845	1.35323
ARPC2	-2.4112	1.35102
AAMDC	-0.891943	1.35063
FAM91A1	0.579279	1.35025
TWF1	-1.42011	1.34843
SLC4A1AP	0.638292	1.34679
GTPBP4	-0.570163	1.34556
SRSF5	0.408091	1.34268
EXOC2	1.00844	1.34266
KHDRBS1	-1.72339	1.34194
DIAPH3	0.244762	1.34178
RAP1GDS1	0.678378	1.3411
MPRIP	-0.391842	1.34103
CTNNBL1	-1.57202	1.33938
API5	0.457011	1.3383
CDC16	-0.851641	1.33698
DSC1	-1.04709	1.33585
PCCA	1.0385	1.33535
SPATS2L	-0.842792	1.33516
BUB1	0.836084	1.33284
GPBP1	0.785278	1.3328
DNAJC2	-0.718356	1.33209
AVEN	0.802204	1.33149
LBR	-0.777066	1.32933
MATR3	-0.846068	1.32841
LMNB1	-0.317537	1.32706
TAGLN2	-0.937112	1.3249
HUWE1	-0.0964788	1.32425
SMC4	-0.924531	1.32361
GGCT	-0.80331	1.32317
CDYL	-0.604734	1.32195
SNRPE	-1.61195	1.31918
FTSJ3	-1.78646	1.31762
PPP1R10	0.723485	1.31529
BUB1B	0.608613	1.31511
KIAA1524	0.500417	1.31448
METTL2B	-0.99828	1.31168
DDX18	-0.742013	1.31003
GGA3	1.05464	1.30996
ATXN2	0.683236	1.30835
MMTAG2	-1.02201	1.30824
PRKDC	0.450611	1.30816
CETN2	-0.519846	1.30736
RFC4	-1.3097	1.3071
PPME1	-0.72668	1.3061
POLR2A	0.347519	1.30294
ZFR	0.562902	1.30291
TLN1	0.538434	1.30214
PIP	1.33646	1.30035
TERF2	-1.20758	1.30031
SMCR8	-0.684403	1.29838
SIX4	1.14857	1.29637
RTCA	0.85008	1.29635
CTTNBP2NL	0.916085	1.29575
HK2	0.444971	1.29353
UBA6	-1.00016	1.29341
MARK1	-1.31516	1.29213
WNK1	-0.449017	1.29192
RECQL	-0.625636	1.29088
GTPBP10	0.883724	1.29024
DDX46	-0.498879	1.28562
RBM19	-0.75404	1.28557
POLR1A	0.267558	1.28467
PABPC4	-0.542222	1.28307
CCDC28A	0.48581	1.28136
ACSL3	-0.71393	1.28099
PSMD14	1.10848	1.2808
SCRIB	-0.868783	1.28035
UCKL1	0.561189	1.27944
BCORL1	0.972495	1.27911
TBCB	-0.940578	1.27898
COG2	0.608569	1.27689
CCNK	0.86944	1.27678
TRIM28	-0.576988	1.27649
PRUNE	1.13358	1.27487
KIF20B	0.528383	1.27314
SETD1A	-0.51229	1.27174
NCOA5	1.71047	1.27138
CYLD	1.21963	1.271
PIP4K2C	-0.964665	1.27077
TFIP11	1.12755	1.26933
AGGF1	1.06547	1.26832
PLS3	0.490584	1.26742
RPS27	1.02737	1.26447
MOB3A	0.879133	1.26391
ZNF507	1.80952	1.26275
RNF34	0.645371	1.26203
GTF2H2C;GTF2H2	0.781635	1.2615
SNRNP200	-0.786577	1.26134
H2AFY	-0.960087	1.26096
MTHFD1L	-0.730536	1.26051
THOP1	-0.636194	1.25795
VIM	-1.00296	1.25712
SYMPK	0.366758	1.25415
FAM129B	-0.959255	1.25375
C20orf27	-0.672358	1.2534
CNOT4	0.569971	1.24973
NUP85	0.925676	1.24963
PARVA	-0.483262	1.24906
ATP2A2	-0.872732	1.24831
SYNCRIP	-0.557775	1.24781
GYS1	-0.585209	1.24616
CASP9	0.781454	1.24583
EXOSC10	0.516747	1.24458
YWHAE	0.82778	1.24289
GPATCH8	0.809464	1.24252
TBC1D24	0.666655	1.24249
NUDT3	-1.23479	1.24229
SMAD5;SMAD1	0.736418	1.24143
SH3BP5L	0.74843	1.24085
MKNK1	0.501393	1.2408
SNX1	0.6015	1.24064
HSPA4L	0.270164	1.24006
FUBP3	-0.310434	1.23921
ZNF629	0.899929	1.23912
IGF2BP1	0.565889	1.23817
TIPIN	1.41468	1.23752
SPAST	-0.442264	1.23508
MDC1	-0.539305	1.23449
DCPS	-0.75041	1.23308
TNIP1	1.20325	1.23275
AQR	-0.59425	1.23255
CCT5	-0.57608	1.23194
C1orf123	-1.07992	1.22873
PEPD	-0.889121	1.22809
TAF6L	1.29182	1.22799
SETD5	0.951815	1.22727
ZNF346	-2.53188	1.2247
RPL21	1.64674	1.22294
FH	0.668919	1.22268
TMEM214	-0.928614	1.22227
CHMP1A	-0.957723	1.22109
ARHGAP1	0.782829	1.22044
WRAP53	-1.68726	1.21879
STX5	-1.01477	1.21717
SQSTM1	-0.785603	1.21574
MARK2	-0.675095	1.21563
PDLIM5	0.654478	1.21496
INCENP	-0.780238	1.21487
ZKSCAN4	-0.648832	1.21425
PHRF1	-0.799253	1.21371
SNX3	-1.05182	1.21361
MDH1	0.735424	1.21209
TPR	0.754608	1.21058
GOLGB1	-1.14362	1.21026
CDC25C	0.530184	1.20825
PSMA7;PSMA8	-1.63381	1.20781
ARF1;ARF3	0.881482	1.20616
NR2C2	0.5537	1.20551
STUB1	0.38964	1.20421
DNAJC11	1.14521	1.20313
CCAR1	0.779622	1.2021
SAMD1	-0.932912	1.20204
RPS2	-1.69749	1.20086
UBR7	-0.852492	1.20019
PCNP	0.701796	1.19768
TEX264	-0.821674	1.19603
NT5C2	0.689315	1.19448
HNRNPU	-0.787403	1.19422
SFPQ	-0.708028	1.19348
PPFIBP1	-0.914242	1.19234
07. Sep	1.10316	1.1916
ARID2	-0.620215	1.1875
RPS20	-0.802471	1.18386
NUMBL	-0.744169	1.18294
SPTBN1	-0.456962	1.18111
SMAP1	1.31256	1.17996
CHAF1A	-0.489091	1.17992
ECD	0.500543	1.17925
HSPA4	-0.858587	1.17915
PI4KB	-0.282218	1.17808
SBDS	0.875895	1.17778
YWHAH	-0.947967	1.17766
CDC42BPA	-0.49066	1.17756
LIN9	0.476344	1.17705
MSH3	-0.430644	1.17575
AKAP9	-0.769576	1.17312
PSMD2	-0.753492	1.1719
SKIV2L	1.14959	1.17148
MDN1	0.528068	1.17026
RIPK2	1.39373	1.16994
UNG;DKFZp781L1143	-1.70761	1.16961
SLC25A22;SLC25A18	-0.406747	1.16954
PRPF18	-0.653834	1.16943
HTT	0.926012	1.16835
NSFL1C	-0.645835	1.16599
SEC23A	-0.950337	1.16358
BTF3	-1.18938	1.16263
MAP4	-0.390119	1.15995
PRPF38A	-0.486729	1.15955
USP14	-0.4706	1.15897
HEATR1	0.319536	1.15882
EIF4E	-0.825528	1.15665
NUP133	-0.36082	1.156
SP2	-0.998308	1.15472
RPL34	1.10123	1.1537
ADD1	-0.777618	1.1532
HSP90B1	-0.761096	1.15311
TTC14	0.6735	1.15192
SRSF6	-1.09236	1.15186
CTNNAL1	1.17915	1.15132
ELAVL1	0.900933	1.15009
KDM3A	2.64821	1.14946
OGFR	0.679136	1.14933
EEF2	-0.574684	1.1492
PFKM	-0.465881	1.14801
RPS6KA3	-0.350992	1.1469
GCLC	-0.424542	1.1468
ERAL1	0.688895	1.14675
TKT	1.58417	1.14617
AMOT	0.583628	1.146
UBE2S	0.624862	1.1445
GTF2E1	-0.840586	1.14329
PDLIM3	-2.69716	1.14062
EP300	0.92627	1.14045
ZHX1	0.671987	1.13835
RPGRIP1L	2.5481	1.13814
NONO	-0.456673	1.13654
COPS4	-0.565927	1.13514
LUC7L3	-1.22467	1.13472
MIPEP	-0.384452	1.13435
PRKCD	0.914716	1.13303
CCDC12	0.80031	1.13272
ACTR2	-0.104503	1.13235
SPTAN1	-0.520856	1.13215
SEC31A	-0.622707	1.12956
TCF25	-0.529125	1.12782
LCA5	1.18744	1.12772
DCD	-0.901142	1.12524
PFKP	-0.403276	1.12343
GCLM	0.724155	1.12281
SH3KBP1	0.649567	1.12218
UBN2	1.29896	1.12167
RPUSD2	-0.611417	1.12011
CDC5L	-0.981017	1.11978
SAP130	0.459073	1.11583
EPPK1	0.614561	1.11575
ABL2	0.769786	1.11444
COASY	0.554638	1.11232
RBM22	0.583941	1.11
NOL6	-1.03402	1.10921
NECAP1	-1.61891	1.10696
SMG9	0.740053	1.10376
PCNT	0.515241	1.10331
SLC25A1	1.85384	1.10159
SSB	0.666425	1.10151
NUF2	1.16325	1.1005
LARP7	-0.695527	1.09904
LTN1	0.557355	1.09817
UBAP2L	-0.510148	1.09773
NDUFS1	1.03997	1.09718
CASP2	1.16522	1.09645
SH3GL1	-0.439966	1.09592
WBP11	-1.12301	1.09565
DDX39A	-0.241196	1.09413
NCAPD2	0.450975	1.09399
PABPC1	-0.753509	1.09383
GTPBP1	-0.581909	1.09342
BCR	1.08926	1.09313
MTRR	-0.346154	1.09211
ACSL4	0.548705	1.0916
CDV3	-1.47818	1.09143
SRBD1	-0.553329	1.09127
PES1	-0.975644	1.09124
CFAP20	-0.678385	1.09065
CBR1	0.588738	1.08926
POLD3	1.10261	1.08888
NCDN	-0.20985	1.08878
SNUPN	-0.186303	1.08801
NUDC	0.196409	1.0867
SNX4	1.10044	1.08664
DNAJA1	1.14924	1.08657
PHF6	-0.428484	1.08508
TOP3B	-0.961149	1.08078
PSMD11	0.713078	1.07833
RPL23A	0.678618	1.07792
PARG	0.648134	1.07718
SUPT6H	-0.508128	1.07682
MPHOSPH8	-0.869742	1.07621
CHEK2	0.326102	1.07611
RBM39	-0.900922	1.07438
QARS	-0.5873	1.0732
PRRC2C	0.803035	1.07288
CUL4B	0.237183	1.07235
RELA	0.305021	1.0718
MIF	0.540536	1.0711
PVRL2	-1.01909	1.07031
CDC40	-0.956931	1.06958
EIF3G	-0.381231	1.06925
DCTN2	-0.183221	1.06669
GLMN	0.633324	1.06569
HOOK1	0.674862	1.06159
MSL3	0.246155	1.06119
CCDC174	0.662568	1.0601
MBTD1	-0.556781	1.0594
WHSC1L1	-0.913426	1.05804
RBM15	-0.523422	1.05745
SLK	-0.326355	1.05702
TUBB2B	0.326101	1.05549
ITSN2	0.369151	1.05519
RBM12	1.01526	1.05496
OLA1	-0.33794	1.05234
DPYSL2	0.651791	1.05153
MB21D2	1.14209	1.05079
VPS4B	0.768482	1.05029
TNPO3	0.567001	1.04954
DDX19A	-0.339207	1.04842
MAP1A	-1.31008	1.04728
CAMK1	0.911389	1.04369
EIF4B	-1.30927	1.04364
PMVK	1.15153	1.0436
SMARCA4	0.663969	1.04286
EFTUD2	-0.62852	1.04172
ZMYM3	0.551491	1.04162
YTHDF2	-0.495148	1.03743
ARHGDIA	-0.617853	1.037
HSP90AB1	-0.487495	1.03679
RIOK1	-0.488126	1.03674
CASP14	-0.925988	1.03669
NUP205	0.52659	1.03611
STXBP1	-0.569361	1.03528
EFHD2	-1.15391	1.03169
TRA2B	-0.703975	1.0316
KIF1C	-0.381383	1.03086
ARF4	-0.491208	1.0304
OTUB1	-0.889712	1.02849
ITCH	1.471	1.02672
TMEM209	0.960129	1.02655
MYCBP2	0.8048	1.02485
RAD51C	0.814803	1.02479
THRAP3	-1.31578	1.02417
EPB41L2	-0.545883	1.02402
ROCK2	-0.898844	1.0239
MON2	0.79376	1.02374
UPF2	-1.52978	1.02342
SRC;YES1	-0.77439	1.02259
BAT3;BAG6	0.973332	1.02206
ARG1	-0.804145	1.02159
AZGP1	-0.520186	1.02126
KIFC1	-0.883533	1.01971
CLINT1	0.615571	1.0179
TJP1	-0.392231	1.01542
JPH1	-0.654521	1.01323
TERF2IP	0.370783	1.01241
KIF14	0.588682	1.0092
PAF1	-0.38152	1.00737
AGFG1	0.510556	1.00715
UBXN1	0.388167	1.00665
NUP62	0.326699	1.00579
MTA1	0.349527	1.00442
ATG4C	0.774783	1.00324
EIF2S2	-0.819813	1.00287
PLCG1	0.726303	1.00228
DDX5	-0.686211	1.00203
DNMBP	0.583771	1.00128
NOP14	-1.34243	0.999827
EZH2	0.608532	0.999728
FSD1	0.67881	0.999581
ZMYM4	0.705899	0.999184
PHC2	-0.695252	0.998908
PDCL	1.77156	0.998865
RFX1	-0.747273	0.998138
UBE2M	-0.706726	0.997656
FLCN	1.48215	0.997467
EIF3E	0.196215	0.997036
VARS	-0.556204	0.996957
NUP155	0.567269	0.996684
YARS	-0.298567	0.995921
HNRNPF	0.326255	0.995642
GTF3C4	0.380933	0.994783
DVL3	0.514576	0.99353
TATDN2	-0.483481	0.993463
EIF3B	-1.10843	0.992612
RPP38	0.897853	0.991156
FCHO2	1.23821	0.991002
PPP1R2;PPP1R2P3	1.28425	0.990066
PIP4K2A	-0.966848	0.989453
UBFD1	0.35534	0.988508
KEAP1	0.594959	0.988438
DUS3L	0.514121	0.988307
RCOR1	1.39379	0.985517
TSG101	1.16531	0.984551
PSMC4	0.899081	0.983634
RPL13A;RPL13a;RPL13AP3	0.922565	0.983622
LDHA	-1.07753	0.982905
GTF3C1	0.3322	0.982603
POLDIP2	-1.22626	0.982321
USP48	-0.573079	0.98231
MTIF2	-0.699557	0.981829
ADAT3	1.04047	0.981117
SPATS2	-1.04717	0.979258
VPS52	0.596452	0.977212
DYNC1I2	-0.233618	0.976347
CEP131	-0.857112	0.975361
ALG13	0.186341	0.974629
TBC1D13	0.938506	0.973397
DCP1A	-0.62126	0.972458
OPA1	0.219198	0.971526
PSPC1	-0.562815	0.970539
STIM1	-0.429228	0.970005
TXNRD1	0.916327	0.969375
SETMAR	-0.282934	0.967162
NF1	0.805399	0.966531
CDC42EP1	-1.55411	0.96516
RPL7	1.48502	0.964356
RAD18	0.695709	0.963789
AIP	1.12525	0.962321
SERGEF	0.945895	0.960546
SMAD2	1.14944	0.959647
DBNL	-0.632813	0.95954
MRPS2	-0.662132	0.95837
TSPYL1	0.942584	0.957633
MSH2	-0.555602	0.95699
P4HB	-0.865674	0.956737
GOPC	0.358634	0.956235
LUZP1	0.756786	0.956227
KIAA1598	-0.950916	0.953862
FAIM	-0.577646	0.952867
EXOC6	0.328663	0.952575
SLIT2	0.863317	0.95221
C1orf198	0.4268	0.952108
MCCC2	0.454166	0.952044
DDI2	0.974602	0.951207
ALDH1A2	-0.776735	0.950352
EXOSC3	1.25008	0.949021
SYAP1	-0.94105	0.947622
PSMD3	-0.327632	0.946958
RTN4	-0.832188	0.94593
PPIP5K2	-0.624018	0.945656
SMC1A	0.568548	0.944712
MTOR	0.611685	0.944189
NRBF2	-0.556891	0.943466
POLR3A	0.76322	0.942198
ZNF655	-0.402843	0.942131
NFX1	-0.995803	0.941216
HAUS6	-0.370964	0.940197
CKAP5	0.445915	0.938477
FBXO22	0.383547	0.937914
AP2M1	0.703111	0.93773
ARFGAP3	0.589537	0.937718
MYH14	0.444833	0.937428
MINA	-1.11223	0.937158
AP3D1	-0.638924	0.936454
MKI67	0.676613	0.935919
ACTN4	0.788301	0.934538
MAEA	0.475129	0.93175
PSMD4	-0.762278	0.931512
SENP3;SENP3-EIF4A1	0.996511	0.929485
NR2F2;NR2F1	0.459195	0.928567
CWC25	-1.15751	0.928301
GANAB	-0.976746	0.928204
CNOT3	1.0494	0.926548
POLR3B	-0.717586	0.926154
RANBP9	0.507104	0.925885
IARS2	-0.584821	0.925056
TAF3	-1.07177	0.924974
CBX3	-0.562501	0.923353
VDAC2	-0.885301	0.922607
NANS	-0.579144	0.922558
ZMAT2	0.977178	0.921975
GNB1	-0.621319	0.921831
AHCY	-0.879505	0.921553
ADCK3	0.582379	0.921053
UBE2L3	0.413787	0.919837
MYO6	1.14438	0.918913
DCP1B	0.735503	0.918776
CYB5R4	0.720287	0.917664
STXBP3	0.213961	0.91733
MAVS	-0.836317	0.916589
TRUB1	-0.32633	0.91479
GPRIN1	0.585334	0.913399
DDX31	-0.446517	0.9121
RPL32	0.925473	0.911136
NUP160	0.352536	0.906656
NEK4	0.546015	0.904279
MAP2K7	0.607058	0.903374
TP53	-0.621944	0.903343
ITSN1	1.3317	0.901505
CHTF18	0.741578	0.901452
MTMR1	0.65735	0.901128
UPF3B	-1.95541	0.900809
YTHDC2	0.609977	0.900248
HDAC2	0.594206	0.898795
ZNF207	-0.686541	0.89635
FBL	-1.21041	0.893606
ACAT1	-0.253413	0.893458
TADA3	-0.335742	0.893193
GTF2H1	1.12093	0.892869
SART3	-0.196003	0.892613
RPL10A	1.48817	0.892101
UTP3	-2.78382	0.891721
ATP5A1	-0.599183	0.89146
SMG8	0.459623	0.891437
GTF2F1	-1.10464	0.890425
GOLGA2	-0.545524	0.889767
RPL18	0.38546	0.887923
SSH3	0.592495	0.885878
TBCC	-0.464172	0.884815
CDK12	-0.511407	0.883278
GMPS	-0.166607	0.882994
TBC1D10B	-1.0046	0.882442
NUSAP1	-1.36295	0.881327
COPS2	0.608183	0.875445
NCK1	-0.591157	0.874637
C19orf54	-0.40006	0.87456
RUFY3	0.68169	0.872959
DCUN1D5	0.54772	0.872917
AKAP8L	-0.32773	0.871968
RPN1	0.741163	0.871208
EPN1	-0.219762	0.868356
PTBP1	-0.274279	0.867788
C15orf38-AP3S2;ARPIN	-0.27463	0.86737
PPP3CA;PPP3CB	-0.810233	0.866627
HDLBP	0.396692	0.866113
ASAP1	0.95031	0.865871
CIZ1	-0.400363	0.864166
RBM10	-0.762986	0.86222
PDLIM7	-0.541893	0.861569
RIOK3	0.785386	0.85892
MAX	0.494892	0.85823
PDCD2L	0.4743	0.856618
GARS	-0.700651	0.856129
CSTF1	0.81175	0.85441
ARL13B	1.23003	0.852963
CORO1B	0.461191	0.852927
UBXN7	0.685471	0.850051
CALML5	-1.98526	0.849246
RFXAP	-0.886327	0.849052
QRICH1	0.378898	0.848125
LRRFIP2	-0.686389	0.847622
RNPEP	0.621614	0.845537
DOCK7	0.336468	0.84427
MAP1B	-0.303722	0.84377
TPI1	0.590338	0.843111
SUPT5H	-0.394035	0.842772
PDCD6IP	0.527138	0.842018
VPS51	-0.278123	0.840489
DENR	-0.849522	0.84013
TULP3	-0.931395	0.839769
DHX29	0.358048	0.836365
CSTF2	0.739381	0.836095
PCID2	0.438346	0.836054
RPS9	0.731012	0.835292
DDX59	0.642174	0.830129
PFN1	-0.43602	0.829511
STAT1	0.274792	0.829434
CLP1	1.1877	0.82883
CHD1	0.493722	0.828628
L3MBTL3	0.483301	0.827924
POLE	0.246277	0.827794
NDUFS7	0.618751	0.82742
POLRMT	0.664781	0.827385
CUL2	-0.279638	0.827275
ELP6	1.61287	0.827115
POGZ	-0.332556	0.826461
TSC1	0.744325	0.825687
KIF21A	-0.256363	0.824225
TXN	0.671728	0.823909
DBR1	0.548204	0.822752
RSRC1	-1.0962	0.821919
HCFC2	0.531056	0.820343
ANKRD50	0.984666	0.819721
CLPB	0.226355	0.818173
NUP43	-0.516916	0.818048
PSMD6	0.414345	0.817949
PPP1CB	0.740575	0.816457
KLF12	-0.341492	0.81618
ZMYM1	0.652756	0.816095
PSMC1	-0.543921	0.816082
ARHGEF2	-0.460544	0.815158
NOP56	-1.16537	0.814686
NCK2	-0.730569	0.813874
PPP1CC	-1.15119	0.812643
RNF20	0.442139	0.812551
RBM27	0.555677	0.811596
KIF3A	-0.347077	0.810459
DSP	0.348267	0.810311
SCFD1	-0.544303	0.809272
RPL9	0.515328	0.80875
PGAM1	0.636201	0.808475
PUS1	-0.17462	0.807675
TRMT1	0.327961	0.80713
DHX33	-0.228702	0.805904
PHIP	-1.05941	0.805841
HSDL2	-0.279287	0.805639
MAPRE2	-0.339701	0.804768
ATG3	-0.411627	0.803673
RPS5	1.18595	0.802986
EXOSC8	0.689852	0.799212
GCDH	0.558393	0.799044
ZC3HAV1L	-0.613735	0.796944
UQCRC1	-0.58826	0.794679
TWF2	-0.157486	0.793867
PCYT1A	-0.309166	0.793694
NIPBL	0.762956	0.792362
UTP20	-1.00269	0.790934
PDLIM1	-1.30181	0.790663
NDE1	-0.639556	0.789766
METTL14	0.397853	0.789664
OSBP	-0.623751	0.788963
MLLT1	-0.200282	0.788782
PRPF3	-0.769063	0.788727
ZNF106	0.612708	0.788578
ELMSAN1	0.68035	0.787376
CDC42BPB	-0.218746	0.786545
DIEXF	-0.538909	0.785946
SMC6	-0.450111	0.78582
WDR48	-0.912081	0.782068
YWHAZ	-0.613071	0.781926
IFT81	0.555868	0.781832
DDX20	0.410716	0.781773
ATR	0.52013	0.780979
ZC3H11A	0.479186	0.778213
GLOD4	-0.719116	0.777569
RRP1	-1.17439	0.777194
PELO	-0.111338	0.776999
URB1	0.227529	0.776796
MOV10	-0.616561	0.776554
ILF2	0.813929	0.77455
USO1	-0.46007	0.77436
NCL	0.410979	0.773779
SECISBP2	-0.921248	0.773262
SH3GL3	-0.119047	0.773235
FAM98A	0.619529	0.7719
KIAA1522	0.385885	0.771892
TANGO6	0.665009	0.771828
ALDH18A1	-0.396205	0.770897
NCAPG2	0.649691	0.770699
TTC37	-0.501348	0.768679
CEP170B	0.391863	0.768012
POLR1E	-0.504625	0.767529
RNASEH2A	0.725583	0.76623
TBK1	0.22558	0.764426
AKAP8	0.199364	0.762938
ARF5	-0.619567	0.760832
SEC23B	0.584485	0.760589
RIOK2	0.613018	0.759356
DXO	0.386451	0.759022
RPL13	0.414141	0.758648
PRPS1	0.385026	0.753929
GDI2	0.436944	0.753279
RBM28	1.0296	0.752426
ALKBH3	-0.93127	0.752325
MICAL3	0.424347	0.752306
COPZ1	0.879384	0.75225
KDM5C	0.487918	0.751747
PRPSAP1	0.684748	0.751292
AP3S1	-0.250763	0.750941
CNOT11	0.844914	0.75091
RPL14	1.54409	0.750547
XIAP	0.515422	0.749783
IDH2	-0.208457	0.749033
AP2B1	0.419	0.747763
PRPSAP2	0.39877	0.747711
PPP2R2A	0.831957	0.747601
ARHGEF1	0.224753	0.747519
IFT172	0.490918	0.747212
RPL15	0.8482	0.746519
KATNB1	0.18998	0.746414
VPS26A	-0.642406	0.744357
MYO1C	0.531134	0.744016
UBAP2	0.542314	0.742808
TFCP2	-0.639432	0.742374
CAND1	0.350669	0.742215
BIRC6	0.527704	0.741872
COG4	-0.319024	0.741722
TSTD2	0.491311	0.741077
ARRB2	0.82014	0.738066
TLE3	-0.437204	0.73758
TOPBP1	0.269707	0.737461
EARS2	0.440089	0.737013
CACYBP	-0.825244	0.736252
MAGI3	0.560682	0.736151
ANK2	-0.432095	0.732947
PDIA6	0.936097	0.732872
UCHL1	-0.31952	0.731477
MNAT1	0.417631	0.729801
OSBPL8	-0.503875	0.728565
TELO2	0.366133	0.728009
BZW2	-0.127864	0.727602
ZCCHC3	-0.471928	0.727193
TXLNA	-0.453337	0.727063
NCBP1	0.242533	0.725557
HIRA	0.434922	0.724198
PKN1	-0.360595	0.722924
EMD	-0.531778	0.721674
NCKAP1	-0.463514	0.721141
HNRNPAB	-0.397378	0.71981
BCCIP	0.758038	0.719645
GALK1	0.183486	0.719518
IARS	-0.549013	0.717934
SCYL1	0.757228	0.716213
SURF6	-0.452982	0.715982
RPL35	0.728795	0.715925
PPIL2	-0.54163	0.715437
RPL4	0.663846	0.71439
MKL2	0.349684	0.712778
PSMC3IP	0.230351	0.712646
UBN1	0.388008	0.712056
RPL30	0.304508	0.711331
DDX19B	0.605273	0.710939
NOP16	0.542905	0.710837
ACOT7	0.245745	0.710499
CHAMP1	0.535137	0.70909
CCDC25	-0.471465	0.707727
NSRP1;CCDC55	-0.941174	0.705557
TARS2	0.488476	0.703551
NAE1	0.331694	0.703414
PAK2	0.380674	0.702671
MRPL38	-1.09939	0.702269
CXorf56	0.582475	0.701987
STK3	0.288099	0.70139
PBRM1	-0.827107	0.699839
NPM1	-1.19812	0.699434
KAT6A;MYST3	0.469808	0.697189
KDM2B	0.273386	0.696457
RAD54L2	0.366627	0.696452
GPN1	0.558992	0.696341
DUS2	0.693139	0.69606
RAB11FIP2	-0.9906	0.696013
ERCC6	-0.694272	0.695395
APC	0.802474	0.695055
XPO1	0.404231	0.694181
POLDIP3	-0.442364	0.69382
ZNF512	-0.599394	0.6929
KIF23	0.582255	0.691773
TSEN34	0.94934	0.689755
EXOC4	-0.354345	0.689221
FAM120A	-0.308336	0.687219
RARS	0.328723	0.686749
UBE2Z	-0.455664	0.686295
ZYX	0.500023	0.684994
BABAM1	-0.302659	0.684452
ERCC1	0.973167	0.683933
AKAP17A	-0.494713	0.682844
TBC1D22A	0.230202	0.682263
ARFGEF1	0.367377	0.681329
MSTO1	0.410037	0.678209
SYNJ1	0.564651	0.676815
CD2BP2	-0.693189	0.676515
DHCR7	-0.642466	0.675747
TCP1	-0.340677	0.675124
HMCES	-0.682182	0.674932
MSH6	0.409832	0.673901
OGT	0.347857	0.673635
PPIA	-0.336978	0.672952
ACACA	0.479626	0.67272
HSPA8	-0.617248	0.670502
CAPN7	0.211937	0.669234
EIF2S3;EIF2S3L	-0.704227	0.66876
EHD4	0.206753	0.667986
ACAP2	0.866425	0.66791
PNP	-1.02452	0.666209
NVL	-0.367067	0.665803
STRAP	-0.35737	0.665276
WDR26	0.675431	0.664525
ABI2	0.313602	0.662959
WBP4	-0.811546	0.661991
PRMT9	0.34345	0.661942
OSBPL6	-1.03614	0.661425
VPS35	0.296642	0.661023
RSF1	-0.590153	0.660765
NHLRC2	-0.332858	0.659525
RBM4;RBM4B	0.387671	0.659176
HMGB1;HMGB1P1	-2.3395	0.659032
HADHA	-0.577919	0.658565
RNF219	0.306906	0.657391
SLC25A11	1.09488	0.655557
CEP55	-0.439139	0.652872
CAND2	0.857911	0.652299
POLD1	0.395347	0.651494
RALY	0.870938	0.65091
BRD9	-1.21532	0.650287
HNRNPA1;HNRNPA1L2	-1.23156	0.648789
GNL2	0.472837	0.646589
TGM3	0.49039	0.646155
PI4KA	0.534248	0.646039
CD3EAP	-1.84393	0.64344
SLBP	0.322773	0.643135
RPS16;ZNF90	0.9025	0.642597
HSPA14	-0.393744	0.642446
CWC15	-1.22969	0.642084
SMARCA1	-0.208808	0.640621
MAPK9	0.426897	0.640554
GNL3L	-0.213888	0.637944
SLC25A6	0.708497	0.637813
NUP50	0.358901	0.637438
GDI1	-0.420765	0.634254
DDX56	0.218829	0.63291
THUMPD1	0.411133	0.632696
RPL35A	-0.328311	0.632431
TMED8	-0.895495	0.631477
ACTA1;ACTC1;ACTG2;ACTA2	0.742741	0.631315
XPO6	0.232049	0.631277
HNRNPUL2-BSCL2;HNRNPUL2	0.709862	0.630986
TNIK	-0.441659	0.629901
RAD23B	0.42532	0.629851
LRRC47	0.338733	0.62905
OBSL1	-0.301726	0.628734
PRDX6	0.32347	0.628088
PUS3	0.651271	0.628009
LLPH	0.539456	0.627376
NUP93	-0.203215	0.62681
ATP6V1A	0.440353	0.626124
CDCA2	-0.400265	0.625506
KATNA1	0.511105	0.625487
CPSF7	-0.364694	0.625008
AGAP1	-0.933548	0.623465
EIF4ENIF1	-0.207316	0.621354
DDX28	0.21063	0.619487
GPALPP1	0.691209	0.618731
COG3	0.597985	0.61638
MTR	0.524744	0.616293
PSME3	-0.748873	0.616088
CDK8;CDK19	0.279685	0.615431
YWHAB	0.479694	0.615142
FGFR1OP	0.603503	0.614671
UHRF1	0.405955	0.614371
TSEN2	-0.142617	0.614218
TAF5L	0.401552	0.614032
TCHP	0.599433	0.613366
SNRPD2	-0.330867	0.612971
GCFC2	1.43372	0.61291
STX12	0.930539	0.612284
FASN	-0.269253	0.612216
CWF19L1	-0.298145	0.611208
PIH1D1	-0.960372	0.611104
GPATCH4	-1.06932	0.610563
SLC25A13	-0.324177	0.610178
AHCTF1	-0.254466	0.607287
KLC1	0.352523	0.606256
EIF5	0.318328	0.605823
DRG2	-0.258588	0.604837
MIB1	-0.345748	0.604592
GLRX3	-0.0998859	0.603917
CLTC	-0.330144	0.603862
EIF2D	0.308876	0.603469
GPRASP2	0.502742	0.60229
RRP15	-0.417354	0.601523
CDK5	-1.13365	0.600792
AP2A2	0.391971	0.599279
GAMT	-0.327427	0.59901
RBMX;RBMXL1	-0.994444	0.595591
PHGDH	0.410168	0.594262
QKI	0.199601	0.593319
EIF4A1	-0.347288	0.592811
HSP90AA1	-0.585569	0.591541
RPLP2	1.07673	0.589915
BLVRA	-1.43364	0.589785
HSPH1	0.514848	0.587384
HEXIM1	-0.541391	0.587163
EIF4A3	-0.388845	0.586565
RNH1	-0.455687	0.58601
NANP	-0.433666	0.585986
SUPV3L1	-0.288366	0.585074
NOC2L	0.240325	0.581803
SRM	-0.373804	0.581669
PWP2	0.592247	0.581239
SF3B6	0.530957	0.580929
SH3GLB1	-0.389497	0.580185
C17orf85	-0.668842	0.57975
DNAJC9	-0.612621	0.578374
UBE2O	-0.251171	0.577184
RPL36	-0.520108	0.57534
MKRN2	0.269264	0.574011
CCDC132	0.502879	0.573301
ERBB2IP	0.826574	0.572296
TRIP13	0.308521	0.568501
BICD2	-0.419923	0.568142
USP9X	0.23835	0.56724
EXOC5	0.556564	0.567226
NPM3	-1.39966	0.567179
UNC45A	0.283233	0.566978
PSMC5	-0.271992	0.566569
CLIC1	0.345136	0.566497
RBBP7	0.209298	0.565038
STAM	0.616884	0.564616
DDX46	0.447436	0.564298
RBM12B	0.156364	0.563602
RBM25	-0.51314	0.563149
PPM1G	-0.285157	0.562846
FOXO1	0.57741	0.562399
RPL8	0.785325	0.560726
HMMR	0.247247	0.560645
MEN1	0.192391	0.560043
SMG6	-0.429627	0.559263
PRMT1	-0.418931	0.557912
TBC1D10A	-0.563563	0.557491
GNL1	0.15617	0.557348
KLC2	-0.637132	0.557198
MYL6	-0.344789	0.556195
USP47	-0.397549	0.55438
DFFA	0.0755266	0.552116
CCAR2	0.458073	0.551242
GMPPA	-0.305586	0.550636
CFL1	0.264837	0.550244
ZBTB21	0.434885	0.549637
CDK4	-0.755381	0.547642
UTRN	0.385801	0.547587
TLN2	0.420711	0.547385
SAFB2	-0.438636	0.547157
HNRNPLL;HNRPLL	0.343339	0.546975
SAR1A	0.194992	0.544721
RPL27	-0.701139	0.543848
[truncated: 874 more rows]

## Sheet: Supplementary Figure 2D
Myc-BirA* BioID
	log2_USP5long/BirA	-log 10 p value_USP5long/BirA
USP5	6.30716	3.75843
CENPF	4.27168	2.50982
ANLN	3.71582	3.51772
MCM10	3.65374	2.95339
SMARCE1	3.28544	2.75934
HIST1H1E	2.79661	1.63178
RPS27A;UBB;UBC;UBA52	2.78127	4.69114
GTF2B	2.57406	2.42356
TRIM24	2.52735	1.69237
SAP30BP	2.46055	2.34104
SEC24B	2.42303	2.62613
BUB1	2.27524	2.34327
UPF3B	2.25654	1.5525
DYNC1LI2	2.20905	1.78696
XIAP	2.20251	1.4703
TP53BP2	2.19412	2.06344
VCPIP1	2.18735	2.34945
SPAG5	2.15266	1.03567
MAGED1	2.14646	2.52397
TAF7	2.11992	1.39098
YTHDF1	2.06786	1.64827
LYAR	2.04678	2.45223
TTF2	1.98978	1.94445
CCNA2	1.93208	2.21996
RPL29	1.91999	1.00667
GPRIN1	1.89583	1.30237
C1orf52	1.8906	1.99351
BAIAP2L1	1.89001	1.02736
CDC123	1.88229	2.24798
TJP2	1.86428	2.457
HN1L	1.85614	1.02172
ZNF512	1.8532	2.48249
SFSWAP	1.84004	2.85031
ENSA	1.83708	1.68571
SRFBP1	1.81879	2.66691
TPX2	1.80011	1.45281
SPECC1L;SPECC1L-ADORA2A	1.78587	1.28063
MAP7D3	1.75686	0.851084
BTF3	1.72897	1.70121
DLGAP5	1.72024	2.15294
CWC22	1.71598	1.89566
ZBTB21	1.71295	1.27645
AIFM1	1.70342	1.75092
SURF6	1.67701	1.60839
IFIT5	1.66644	2.09722
RRP1	1.65427	1.18755
CFDP1	1.64841	1.09541
KIAA0907	1.64682	0.858686
PDCD4	1.6454	2.01951
FNBP4	1.64031	1.9596
S100A11	1.63562	1.46402
TXN	1.63359	1.97235
RPL4	1.63183	1.7488
SNRNP70	1.62662	1.82024
ZRANB2	1.62052	0.73039
STXBP1	1.61039	1.84768
Tead1;TEAD1	1.60013	0.325082
CDV3	1.59391	2.83391
RELA	1.59032	1.6
SF1	1.57292	1.88001
TRMT1	1.56858	1.60832
RNPS1	1.5574	2.03811
POLR3C	1.55653	1.59273
SLU7	1.54167	1.6971
CCNB1	1.53398	1.71111
SEC31A	1.51521	1.5191
ECD	1.50967	1.04517
YAP1	1.50692	1.49098
ADNP	1.50657	2.55884
CHAF1B	1.50045	0.836693
BMS1	1.48319	2.31069
SRP9	1.47999	0.709293
CAMK2D	1.46834	2.14963
CDKN2AIP	1.45424	1.56715
MRPL20	1.45089	1.75066
ZNF281	1.43205	1.51515
LUZP1	1.42056	0.919439
RRP15	1.41761	1.20332
TXNL1	1.41724	2.75958
CXorf56	1.41594	1.56435
RPL6	1.40649	1.90762
NBR1	1.39855	1.66645
DSTN	1.3976	1.59349
RBM34	1.3939	2.43334
CAMSAP3	1.39286	2.39381
INTS12	1.39027	0.944247
FAM175B	1.38774	2.26815
TMF1	1.37445	1.72366
GPALPP1	1.35976	1.02594
PPAN-P2RY11;PPAN	1.35576	1.63643
ZNF148	1.34536	0.969126
NOLC1	1.34488	0.575689
RPL3	1.34295	2.19489
WAPAL	1.34242	1.35772
ANKS1A	1.34147	0.817994
UBE2T	1.33684	2.55927
NSA2	1.32707	1.50287
DHX29	1.3248	1.31754
SNX5	1.31985	2.1116
CCDC137	1.31981	1.22226
SDE2	1.31084	1.03775
ARCN1	1.30736	1.84016
RANBP3	1.30726	1.91606
HIST2H3A	1.30561	1.97787
RPL36AL	1.30239	0.911926
RPL34	1.30116	1.77464
SETD3	1.30025	1.28349
FAM50A	1.2798	1.32692
EDF1	1.27656	1.2929
WIPI2	1.25922	1.66606
BAG3	1.25604	1.14483
AAMDC	1.25469	1.06445
C19orf43	1.23984	1.32777
UBXN4	1.23559	1.24966
MFAP1	1.23318	1.04605
NELFE	1.22688	1.74973
TRMT112	1.22151	1.67082
PRC1	1.21189	1.92634
CD2AP	1.20444	0.713778
WDR4	1.19517	1.51419
CEP131	1.18961	0.54145
DNAJC8	1.17713	1.38301
OXSR1	1.17396	1.84613
KIF4A	1.17331	2.70888
TK1	1.16482	1.6059
CCDC6	1.15954	1.30183
UBXN7	1.15518	1.15272
H1F0	1.1472	0.709296
ELP4	1.13841	1.8217
PSMA4	1.13323	2.38781
IK	1.12027	0.999372
SSR4	1.11984	1.00416
RNF169	1.11177	0.618419
POM121;POM121C	1.11073	1.39745
SF1	1.10933	1.26923
PPME1	1.10667	1.49861
RDX	1.1064	0.809012
KLHDC4	1.09984	0.953456
CIZ1	1.09226	0.906374
CALD1	1.09199	0.874237
KPNA3	1.08912	1.64355
NUB1	1.08194	4.23239
TXNDC9	1.07358	1.82846
ROCK1	1.07009	2.38472
PSMD4	1.06614	2.27339
NSRP1;CCDC55	1.06144	0.447618
KATNA1	1.05871	1.45613
UFD1L	1.05723	0.988423
MCTS1	1.05418	0.793479
ILF2	1.04192	1.44858
DDX24	1.03985	2.06908
HSPA14	1.03825	1.01072
TLE4	1.03594	0.71566
ARID3A	1.02694	0.334607
VPS72	1.02589	1.0882
ZYX	1.02543	1.26145
C9orf78	1.02275	0.656275
BOLA2;BOLA2B	1.01199	1.77573
HSPA1B;HSPA1A	1.00907	2.25445
RNASEH2B	1.00405	0.513447
TOX4	1.00317	0.760003
RPL28	1.00317	3.05478
MAPRE2	0.992523	1.36572
DYNLL1	0.989714	1.61788
RPL36A;RPL36A-HNRNPH2	0.987801	1.17102
APBB1	0.981958	1.05089
FNDC3A	0.980772	2.16973
PSMG1	0.980188	2.99779
GPATCH11	0.976037	1.13675
ZNF629	0.97475	1.02902
SKA3	0.970335	1.21754
SIRT1	0.965499	0.543178
WDR33	0.965255	0.845248
PCNP	0.964369	1.76366
HNRNPD	0.962444	2.14751
PNO1	0.960905	0.857711
PFN1	0.959436	1.85881
PNN	0.958618	1.00787
TRIM33	0.956556	2.18006
PRCC	0.946882	1.30127
REPIN1	0.94534	1.31293
PLK1	0.939199	1.74926
NLE1	0.93373	1.7036
FOXK1	0.929256	1.06502
GPKOW	0.92848	1.37427
SPDL1	0.927665	1.65548
PDCL	0.927633	0.420908
RPS26;RPS26P11	0.925096	1.16925
GPRASP2	0.923004	0.658901
IDI1	0.918422	2.50195
RPL9	0.916709	1.72113
CLPB	0.914162	0.975934
CUEDC2	0.905603	0.822819
PAK1IP1	0.904168	3.26541
TTK	0.899743	2.08557
ATF3	0.891181	1.05794
RPS23	0.889557	1.97591
EDC3	0.882944	1.07459
UBE2N;UBE2NL	0.881689	1.94939
EGLN1	0.871527	0.476706
ZC3HC1	0.870183	1.36839
ILK	0.869559	1.61019
RPL35A	0.864053	2.76009
DGCR14	0.859341	2.08324
PEA15	0.857603	0.593759
DIAPH3	0.849345	1.14401
ORC2	0.84778	0.73676
GOLGA2	0.843369	0.60157
SPEN	0.83842	1.32842
KIF23	0.837162	0.770486
PRPF19	0.831993	1.66961
PWP2	0.828948	0.768167
NACA	0.820143	2.01965
CHORDC1	0.818087	3.15604
TNIP1	0.817761	0.728068
GATAD2A	0.816308	1.41676
NKAP;NKAPL	0.8119	0.415383
NDUFA4	0.80939	1.74872
KNOP1	0.800665	0.81022
KIFC1	0.800316	1.19364
XPO7	0.798421	0.829762
QRICH1	0.794256	1.1455
C12orf45	0.79322	0.726996
RHEB	0.790388	0.550318
SNX6	0.78839	0.781088
ERCC4	0.773995	1.58128
EFTUD1	0.773434	0.414889
MRE11A	0.771197	1.45677
RPL5	0.768822	0.759233
JUN	0.765783	0.884947
CENPH	0.764419	0.687125
SUPV3L1	0.760354	2.4616
GNPAT	0.7561	0.860937
LIMD1	0.75529	0.916681
RBM22	0.748345	2.92226
TFIP11	0.744076	1.28753
ZC3H11A	0.74122	0.973219
UBAP2	0.738977	0.499786
PGD	0.733632	1.20036
CPSF3	0.730963	1.51741
USP7	0.727918	2.25762
PFN2	0.716412	2.30528
RAB21	0.716393	1.23585
CHMP5	0.713707	0.605204
HLCS	0.711777	0.533316
PRPF31	0.710283	0.898869
SLC16A1	0.709962	0.655193
ZC3H18	0.707804	2.64115
BLVRA	0.705186	0.73937
BBX	0.700771	0.950215
KIAA1143	0.6982	0.639031
SNRPF	0.69607	1.92533
CDCA5	0.695466	0.63322
RPL21	0.69489	0.589426
ATG4B	0.687233	1.19264
SUGP1	0.680884	0.541795
UBFD1	0.676777	0.728784
ZFYVE16	0.676239	1.97096
RACGAP1	0.675874	0.424202
PRIM1	0.673879	0.79519
NHLRC2	0.673499	0.941175
EHBP1	0.671608	0.222632
RAD18	0.667868	0.499842
SF3A3	0.664946	0.433132
GTF3C2	0.663963	1.28498
EXOC4	0.657743	1.01437
PPWD1	0.654558	1.50279
RRS1	0.652044	0.615056
CEP97	0.646949	0.736885
RPL22	0.637604	1.505
PICALM	0.636673	0.740638
FTO	0.633542	0.897137
PPP1CC	0.627357	0.669477
PLAA	0.626474	0.798989
UGP2	0.626382	0.489499
RTF1	0.626029	1.73627
PDAP1	0.625167	0.483763
RBM27	0.623824	0.499932
SLTM	0.618434	1.00992
CXorf57	0.613228	1.26675
ZMAT2	0.61112	0.448678
TOR1AIP1	0.608484	0.764323
SNCA	0.607131	0.407458
EIF4A1	0.601397	1.5474
LIN9	0.595576	0.608511
RPL23	0.594845	2.295
MAGOHB	0.594025	0.904504
RPS15A	0.58467	1.61321
CRK	0.581313	0.469188
HMMR	0.57917	0.884298
METTL13	0.576499	1.11483
POLR2H	0.575627	1.84006
NME1	0.573811	0.397381
NEMF	0.568043	0.294187
H2AFY	0.564388	0.444395
BRAP	0.563681	1.02617
AP1M1	0.561167	1.72775
AMOT	0.558932	1.51348
WDHD1	0.556608	0.729611
SCCPDH	0.553709	0.755127
NCK1	0.55308	0.488929
CTTN	0.552357	0.499145
PRKCA;PRKCB	0.549296	0.290826
HIST2H3PS2	0.547747	0.896118
SDCBP	0.544336	0.642481
CLASP2	0.540239	0.428723
PABPN1	0.536889	0.824366
MSH3	0.535168	0.794239
GTF3C5	0.53438	0.956783
PHF8	0.532205	1.26365
XAB2	0.529586	0.652561
TUBB	0.528517	0.840936
WIZ	0.527437	0.269179
ZNF280C	0.526183	0.833363
PDIA6	0.521902	0.994962
N4BP1	0.519769	0.352201
DRG1	0.518849	1.38301
MCM6	0.518536	0.603309
RPAP2	0.517351	0.405132
PRPF6	0.516886	0.377328
ZC3H14	0.516838	0.518855
MOB3A	0.514185	0.284865
KIAA1524	0.513353	0.41131
SART1	0.506814	0.71819
ARID3B	0.503373	0.578672
TLE3	0.503244	0.561558
CORO1C	0.499822	0.676919
SLC25A11	0.497237	0.476434
EHMT1	0.496848	0.995134
RIPK1	0.496247	0.672091
FLNA	0.495364	1.10879
RRM2	0.493453	0.753164
UBE3A	0.489789	0.392976
DCTN1;DKFZp686E0752	0.486816	1.06847
PGM3	0.486355	0.912827
U2SURP	0.485921	0.478234
PDS5A	0.482665	2.25737
PPP1R12A	0.476884	0.332844
ZNF830	0.47555	0.203104
PCBP2	0.475321	1.0298
C9orf64	0.474786	0.724233
RAB7A	0.473254	0.628294
POLR3E	0.466511	0.419222
ARFGAP2	0.459497	0.773853
STIP1	0.453348	0.492039
HNRNPA3	0.448792	0.809675
SCML2	0.447637	0.432726
UBE2E2	0.437605	2.48955
RAVER1	0.437339	0.465155
GNB1	0.433097	0.368368
SMARCAD1	0.431711	0.886106
KIF1A	0.428079	0.385893
GNB2	0.427487	0.655377
CCT8	0.42715	1.9323
MMS19	0.424512	0.184242
FKBP15	0.422546	0.600233
WDR70	0.421983	0.562295
FABP5	0.417452	0.377932
RNF20	0.414987	0.726332
YTHDF2	0.414029	0.293939
POLD3	0.4136	0.987272
SLC4A1AP	0.412904	0.597758
ZMYM4	0.411909	0.360437
HNRNPM	0.410434	0.757827
GPATCH1	0.410306	0.464834
PAF1	0.40617	0.606909
CORO1B	0.404228	0.861612
DPYSL2	0.402033	0.258869
DVL2	0.400286	0.318487
RBM5	0.397805	0.460407
GTSE1	0.396126	0.360654
COTL1	0.394543	0.384592
PHAX	0.394456	0.558341
IMMT	0.390392	0.304931
CDCA2	0.389864	0.319861
KDM1A	0.386149	0.775232
GPATCH4	0.379327	0.418967
YY1	0.377157	0.16904
SMC3	0.375485	0.425685
GTPBP1	0.373337	0.756373
NACC1	0.37258	0.544026
NUPL1	0.369092	0.300422
CFAP36	0.368884	0.413513
CHD8	0.361294	1.05971
SF3B6	0.357316	0.290242
ZBTB33	0.356291	1.03742
THRAP3	0.353641	0.231657
SEC61B	0.353323	0.554726
RBM28	0.353141	0.234549
MPP1	0.351913	0.65519
PPP1R10	0.350747	0.307473
CD2BP2	0.35058	0.205268
PCBP2	0.349611	0.615781
DHX8	0.348571	0.464505
DDX27	0.347286	0.475493
TCAF1	0.347279	0.257563
RBBP6	0.34681	0.376533
PPIL2	0.344744	0.781307
FAU	0.344534	0.295082
SEC23B	0.344253	0.51764
SNRPD2	0.342818	0.419714
KIF2C	0.342292	0.368773
PPP1CB	0.341577	0.184113
RPL37A	0.341304	0.542943
QSER1	0.340696	0.408897
SMU1	0.34065	2.07121
RB1	0.34004	0.662652
CHMP4B	0.339992	0.288653
SON	0.339106	1.56934
KPNA6	0.334164	0.633647
CDK2	0.333267	0.610565
BZW1	0.33037	0.513929
NOL8	0.329018	0.24594
UGDH	0.328191	0.549226
RPL30	0.326188	1.50494
OGT	0.324515	0.168317
CTNND1	0.322074	0.510943
DHX38	0.317114	0.429506
RSL1D1	0.315857	0.868568
MTHFD1L	0.313219	0.222553
P4HB	0.3092	0.267273
RABGAP1	0.307463	0.32898
ACP1	0.30674	0.618623
EEF1A1;EEF1A1P5	0.305859	0.703056
SRBD1	0.305181	0.0476237
AKAP17A	0.300715	0.526975
IRAK1	0.296901	0.874111
TSR1	0.29617	0.991369
HELLS	0.292674	0.435717
CHD1	0.292526	0.459057
SMARCB1	0.292471	0.460715
TRMT10C	0.289839	0.358464
TTC37	0.288392	0.10318
GET4	0.288275	0.471523
COPG2	0.287527	0.32545
CCAR1	0.287446	0.82216
EBNA1BP2	0.287324	0.272314
EZR	0.286506	0.552981
MMTAG2	0.285882	0.322287
ZC3H15	0.284022	0.186358
C1orf198	0.279509	0.22418
RBM15	0.27708	0.37975
TBCC	0.277067	0.105722
TWISTNB	0.274429	1.08134
RNGTT	0.274284	0.481362
GTF3C4	0.272749	0.700489
PPIB	0.272619	0.78359
RPS17	0.271969	0.946938
KPNA1	0.268951	0.787056
RPF2	0.267721	0.301565
SRRM2	0.266792	0.756895
KPNA4	0.266452	0.255434
RAD50	0.264782	0.281335
TTC4	0.262925	0.271145
ABCF3	0.261916	0.380334
SYMPK	0.259413	0.287328
BAIAP2	0.258873	0.188681
MAP7D1	0.25444	0.373283
RPL23A	0.254204	0.297545
U2AF1;U2AF1L4	0.253569	0.587208
TLK2	0.251739	0.366248
UHRF1	0.2512	0.180233
USP36	0.249229	0.19813
PSME3	0.248469	0.129409
SESN2	0.248003	0.238195
POP1	0.246807	0.420585
RPL37	0.246358	0.118243
CDC73	0.245832	0.231122
NOM1	0.244967	0.143993
SMG7	0.243172	0.262105
ALDH1L2	0.242616	0.144934
RPS8	0.241992	0.450842
CORO7-PAM16;CORO7	0.240245	0.227389
EIF3G	0.238326	0.670899
PAPOLA	0.237363	0.153678
TCF25	0.235907	0.149602
HNRNPK	0.232351	0.500868
DNAJB1	0.230352	0.264295
BCLAF1	0.230165	0.113042
MAGED2	0.229293	0.279654
STAT3	0.227671	0.296428
TBCE	0.226963	0.739165
ZC3H4	0.224362	0.103145
RPS14	0.223228	0.642424
SRP14	0.222263	0.834139
ERAL1	0.220692	0.44214
CEBPZ	0.218361	0.19366
SSRP1	0.217005	0.654006
OSBPL8	0.216477	0.202159
NUP50	0.216235	0.413041
NEFM	0.214525	0.178928
PSMC2	0.213788	0.378162
HSD17B10	0.212378	1.0471
FARSA	0.212058	0.187606
EP400	0.210727	0.330508
SERPINH1	0.209127	0.296891
NOL10	0.209119	0.295554
TIMM44	0.209017	0.179925
PAICS	0.207918	1.26199
LTV1	0.206781	0.848762
SMEK1	0.204773	0.399362
EIF2B4	0.20422	0.203941
EIF2B2	0.203143	0.341699
SSB	0.200431	0.263905
CHMP2B	0.196674	0.14666
DDX55	0.195342	0.180763
RNF40	0.194452	0.415553
THUMPD1	0.192326	0.330948
RAC1;RAC2	0.18685	0.153372
CDC37	0.185388	0.356054
FOXC1	0.184456	0.143289
UIMC1	0.182526	0.0927495
TAF9B	0.178629	0.203317
MYBBP1A	0.175622	0.546178
PGK1	0.174387	0.415902
RIOK3	0.174087	0.109942
EIF2D	0.173362	0.222961
MTA1	0.172928	0.407845
GSTCD	0.169152	0.0915171
MRPL43	0.167585	0.441309
RNF2	0.167227	0.273014
CCT7	0.165929	0.118772
CKAP2	0.165051	0.1724
NIFK	0.163949	0.345172
MARK3	0.16353	0.116125
API5	0.162354	0.661215
DCTN4	0.161622	0.290931
PMPCA	0.161291	0.259705
PEPD	0.159434	0.106017
TRMT1L	0.158155	0.102692
NCLN	0.157464	0.20688
IPO11	0.156581	0.0559608
WRNIP1	0.156324	0.206379
TUBA3C;TUBA3E	0.15527	0.2153
SLC38A1	0.155122	0.0821938
PCNA	0.154537	0.253019
NT5DC2	0.154266	0.154134
AP2B1	0.153077	0.186908
SRGAP2	0.152979	0.0836235
SUB1	0.151857	0.0862811
DPYSL4	0.151733	0.188123
PANK4	0.148872	0.089323
NTPCR	0.147417	0.163531
PLIN3	0.147191	0.210358
NUP107	0.145213	0.0753453
NHP2L1	0.144543	0.409466
TUFM	0.144114	0.459187
UTP18	0.144102	0.325419
MSH6	0.143105	0.106815
RAB5C	0.141622	0.249873
STAU1	0.141509	0.115025
APRT	0.141047	0.129234
DHX36	0.140226	0.126104
C14orf166	0.139786	0.116467
LUC7L2;C7orf55-LUC7L2	0.139509	0.153367
SNX27	0.133987	0.476952
SRSF6	0.133355	0.106285
TMPO	0.132844	0.158837
RBM26	0.132742	0.0640586
EIF4ENIF1	0.132522	0.0591047
NUTF2	0.132403	0.565989
RPL11	0.132338	0.219229
TXLNA	0.129764	0.270511
EXOSC7	0.129064	0.204257
MAP4	0.128365	0.183334
PPP1R8	0.125842	0.105681
SLC1A5	0.124965	0.177823
KIF7	0.124757	0.0473396
PYCR2	0.122107	0.172435
RCC1	0.120844	0.447313
PPIL3	0.120829	0.0905306
HCFC1	0.120799	0.117401
PCF11	0.119496	0.100416
XRN2	0.118172	0.154162
MOV10	0.117926	0.0724594
NUP62	0.117088	0.166252
RPS6	0.114251	0.465873
HADHA	0.112972	0.170389
PRPS1	0.112275	0.160513
CMAS	0.110315	0.210056
TIPRL	0.110184	0.171406
SRSF7	0.102404	0.077951
IGBP1	0.102332	0.14341
SUGP2	0.102141	0.126756
RPS27	0.101553	0.253262
DDX18	0.101058	0.157023
OSBPL11	0.0984694	0.106983
YTHDC2	0.0956402	0.0981333
PSMC3	0.0948505	0.0647389
PDCD5	0.0932013	0.0665178
C15orf38-AP3S2;ARPIN	0.0877927	0.0983516
CCT4	0.0872428	0.0710074
DNAJC12	0.0860907	0.0821114
CMTR1	0.0860716	0.0937772
FEN1	0.0821908	0.064282
CPSF7	0.0820599	0.193877
SPG20	0.0812193	0.278691
NEDD1	0.0811698	0.0803905
RPRD2	0.0782967	0.115514
HNRNPUL2;HNRNPUL2-BSCL2	0.0779114	0.141429
STMN1	0.0768967	0.0546915
TMEM189-UBE2V1;UBE2V1;UBE2V2	0.076224	0.253973
LYPLAL1	0.0761248	0.0635632
KHDRBS1	0.075126	0.0562044
BUB1B	0.072293	0.0972968
C17orf85	0.0718238	0.0614004
RAB1A	0.0717913	0.120323
ACTN4	0.0712528	0.0716262
PFAS	0.0709654	0.106518
AP2M1	0.0700773	0.204578
HSD17B4	0.0691713	0.0843715
ARHGEF7	0.0669168	0.0676741
SNW1	0.064874	0.0695652
PRPF4B	0.0644798	0.046333
NUDT2	0.0593681	0.0490009
FBL	0.059288	0.112239
RAB14	0.058499	0.0773029
CWC15	0.0579433	0.0667986
AGAP3	0.0574926	0.0493469
PTBP1	0.0562248	0.0633536
CSNK1E	0.0550016	0.103135
GATAD2B	0.0546309	0.0588007
SUCLG1	0.0544459	0.253979
TRIM28	0.0542399	0.0655391
NOB1	0.0522391	0.0269162
TXNDC17	0.0521571	0.109201
PSMG3	0.0517146	0.0564719
HAT1	0.0501658	0.0570942
MAPK1	0.0497551	0.0733753
PLA2G4A	0.0479113	0.165466
CAST	0.0477803	0.0757245
STAU2	0.04658	0.0336828
ERC1	0.0464624	0.0503277
SMG9	0.0443262	0.0571319
SBNO1	0.0412293	0.0207494
EIF3M	0.0405935	0.0404346
MIF	0.0384083	0.0409743
STRN4	0.0376021	0.029656
RPL24	0.03567	0.0305229
XPOT	0.0326583	0.0465823
VPS33A	0.0319945	0.0175936
ACOT7	0.0308634	0.0424591
ATXN2L	0.0283756	0.0204405
TCEB1	0.0273202	0.070316
PAPOLG	0.026713	0.0196633
POLR2B	0.0255095	0.049124
CDC27	0.024662	0.0392454
AIMP2	0.0240911	0.0183253
PACSIN2	0.0231222	0.0069372
VTA1	0.022639	0.0490273
CYFIP2	0.0160605	0.0043028
OCRL	0.0154724	0.018908
EPS15L1	0.0126247	0.0069445
SAFB	0.0122458	0.00836696
STK38	0.00985781	0.0217212
GTF2E1	0.00881386	0.00547591
NVL	0.00864029	0.032428
ATP6V1B2	0.00234667	0.00241146
SNRPA1	0.00213941	0.00220153
PDIA4	0.00188955	0.0015372
RSBN1	-0.00205994	0.00608743
USP14	-0.00215848	0.00239687
NOC2L	-0.0022742	0.000966839
PKM	-0.00489807	0.00436226
TACC3	-0.00567563	0.00277204
RIOK1	-0.00654221	0.0050235
CDK12	-0.00807444	0.0039849
SNX17	-0.00854302	0.00466402
MTHFD1	-0.00991948	0.00993935
SCYL2	-0.00995255	0.0268496
NAP1L4	-0.011392	0.00906199
PDCD2L	-0.0114206	0.0223378
MARS	-0.0134551	0.0208423
LARP7	-0.0148354	0.0311186
CLIC1	-0.0161705	0.0385098
CBS	-0.0215467	0.0562219
ANKHD1	-0.0218881	0.0186619
CCNT1	-0.0240135	0.0145506
EIF4B	-0.0247192	0.0253307
EPB41L3	-0.0252768	0.0285764
MSH2	-0.0253671	0.0154702
CTTNBP2NL	-0.0266075	0.0188718
PUM1	-0.0277538	0.0507634
ZMYND8	-0.0286268	0.027537
FAM114A2	-0.0289338	0.0136736
DNAJA1	-0.0304667	0.029411
CEP170	-0.0309054	0.0237234
MAP2K2	-0.0309188	0.0220466
CDK5RAP3	-0.0309925	0.0248698
ENAH	-0.0351976	0.0194916
RSBN1L	-0.0405095	0.0325003
RNF113A	-0.0424773	0.0235515
RPS20	-0.0439294	0.0803108
CIRH1A	-0.0439332	0.0610197
MCM4	-0.0446847	0.0338501
FAF1	-0.0467377	0.0845464
SFPQ	-0.0476513	0.0535362
STXBP3	-0.0486679	0.083141
GBF1	-0.050862	0.0380796
RPL27	-0.0516624	0.0631219
MCM7	-0.052557	0.103153
WDR6	-0.0532678	0.0595379
DNM1	-0.0541738	0.031265
RPL8	-0.0551376	0.0711523
USP16	-0.0556895	0.0503812
MTA2	-0.0557677	0.143206
POLR1E	-0.0585105	0.027768
RFC1	-0.0586573	0.0664876
TNPO1	-0.0599015	0.0384219
STAG2	-0.0612284	0.0508827
FASN	-0.063441	0.11706
EIF4H	-0.0640602	0.0416966
TUBG1;TUBG2	-0.0667852	0.0437106
CYP51A1	-0.0667915	0.108208
YTHDC1	-0.0677255	0.0202207
IRS4	-0.0677516	0.0844759
EIF4G2	-0.0694701	0.0621277
MSN	-0.0707366	0.0746066
CSE1L	-0.0712134	0.064703
RPTOR	-0.0719376	0.0993998
AGFG1	-0.0720412	0.122914
PRKDC	-0.0722256	0.13513
RALY	-0.0727107	0.0550434
NAA50	-0.0749219	0.211125
NARS	-0.0749518	0.151759
AGO2	-0.077055	0.035406
RPL7A	-0.0773392	0.134064
DHFR	-0.0779972	0.117824
DKC1	-0.0785097	0.0717155
STAM2	-0.0785192	0.436747
RPL14	-0.0804005	0.041984
SNX12	-0.0804119	0.0469837
PRIM2	-0.0818723	0.125838
NUDC	-0.0840295	0.0671873
FRG1;FRG1B	-0.0854168	0.0739695
FHOD1	-0.0861804	0.0691274
PRPSAP2	-0.0891558	0.0737818
NOP2	-0.0892569	0.470125
PHACTR4	-0.0898304	0.0358947
AHCTF1	-0.0908724	0.132411
EIF4A3	-0.095335	0.108536
CAPZA2	-0.0956821	0.0885107
TUBB4B	-0.0964464	0.0887968
LRRFIP1	-0.0975653	0.0510091
RPS16;ZNF90	-0.0983785	0.363497
LARP1	-0.102851	0.0563429
NONO	-0.103254	0.176101
DIEXF	-0.10329	0.383969
DCD	-0.104309	0.0353656
GLTSCR2	-0.10531	0.0379913
SNAP29	-0.107232	0.196202
XRCC1	-0.109285	0.164897
PGP	-0.110272	0.213994
TAGLN2	-0.111294	0.187117
RPL18A	-0.114059	0.14601
SUMO2;SUMO3;SUMO4	-0.114726	0.0431089
PA2G4	-0.116061	0.549058
HNRNPU	-0.116181	0.558551
KRI1	-0.11727	0.0708233
RPS5	-0.118013	0.185204
GSK3A	-0.118109	0.236227
ATP6V1H	-0.119372	0.10611
UBA2	-0.119643	0.0718421
ZFR	-0.120257	0.227372
CHEK1	-0.121704	0.344576
TRIP13	-0.126988	0.15546
RUFY1	-0.130886	0.0893983
DNAJC10	-0.131535	0.0788042
SF3A1	-0.133057	0.290837
GRHPR	-0.135238	0.160264
COPG1	-0.135261	0.123241
CWF19L2	-0.137545	0.429547
CRNKL1	-0.138754	0.239206
HNRNPL	-0.138791	0.492839
BOD1L1	-0.140252	0.123321
NAA30	-0.141357	0.19107
CUL4B	-0.1468	0.157462
RPL18	-0.148915	0.135273
ANKRD17	-0.149497	0.139577
SWAP70	-0.150044	0.0715017
PDHB	-0.150499	0.124708
SMN1;SMN2	-0.152345	0.256512
PSPC1	-0.153174	0.182352
RPL17;RPL17-C18orf32	-0.155439	0.153468
BOP1	-0.156272	0.369695
ADAR	-0.157033	0.586005
TXLNG	-0.157754	0.110438
HNRNPF	-0.157876	0.945167
HSPH1	-0.158227	0.481711
RPS4X	-0.15823	0.251846
DNAJC7	-0.160196	0.163713
EIF5A;EIF5AL1	-0.160851	0.236053
ATG3	-0.161484	0.333706
DDX21	-0.162076	0.27695
SMARCC1	-0.163413	0.282702
GEMIN4	-0.163684	0.506933
CRKL	-0.163691	0.214598
SLK	-0.164034	0.078015
KIF2A	-0.164278	0.188316
MPHOSPH8	-0.164316	0.284889
SRP72	-0.164783	0.216797
COPS3	-0.166173	0.533048
AVEN	-0.16659	0.178575
HTATSF1	-0.167515	0.129555
PAK2	-0.168317	0.280062
HNRNPC;HNRNPCL4;HNRNPCL1;HNRNPCL3;HNRNPCL2	-0.169537	0.196735
COPB2	-0.170331	0.209452
CCT3	-0.173254	0.282132
FSCN1	-0.173794	0.242023
HNRNPH2	-0.174299	0.135551
ENO1	-0.178326	0.275452
PRDX6	-0.181749	0.453228
POLA2	-0.183176	0.325873
PTPN11	-0.183318	0.420196
KPNA2	-0.183921	0.127207
CAD	-0.185115	0.243226
HIST1H2BI;HIST1H2BN;HIST1H2BL;HIST1H2BM;HIST1H2BH;HIST2H2BF;HIST1H2BC;HIST1H2BD;H2BFS;HIST1H2BK;HIST1H2BA	-0.185337	0.180785
DCAF7	-0.188613	0.43215
CBL	-0.189516	0.0887863
PDCD6IP	-0.189805	0.207898
TTLL12	-0.190463	0.134305
CDK9	-0.192667	0.151635
RAB5A	-0.193541	0.169754
LRPPRC	-0.194958	0.128651
SLC25A5	-0.195075	0.264162
GRIPAP1	-0.195647	0.166909
TMOD3	-0.196352	0.197958
CUL3	-0.19889	0.37299
CHD4	-0.19982	1.11209
PHF6	-0.200405	0.194539
IMPDH2	-0.203438	0.322858
RRP8	-0.20385	0.694237
PYCRL	-0.204916	0.917888
RPA1	-0.206487	1.01168
CDC42	-0.206636	0.168926
PRKACA;KIN27	-0.206818	0.305064
GPN1	-0.206997	0.193426
RPS12	-0.207245	0.284242
BTAF1	-0.20776	0.355266
SEC23A	-0.20813	0.768776
XPO1	-0.209896	0.280929
TNPO3	-0.213973	0.180452
CBR1	-0.21497	1.1575
HSP90AB1	-0.215904	0.3011
PIK3R4	-0.217504	0.348272
HNRNPA1;HNRNPA1L2	-0.219299	0.52984
HDLBP	-0.21944	0.243137
SPAG7	-0.220739	0.331325
TWF2	-0.220803	0.494086
EMC8	-0.220809	0.295491
HBS1L	-0.224561	0.273573
NCAPD2	-0.225395	0.14813
CPSF2	-0.225641	0.283126
MED1	-0.225921	0.0688424
RPAP3	-0.228164	0.165817
PYGB	-0.228616	0.242956
EEF2	-0.229954	0.33844
KRT2	-0.234064	0.155926
HP1BP3	-0.235142	0.373869
PITPNB	-0.237279	0.248811
AARS	-0.239499	0.30052
DDOST	-0.239984	0.261089
HK1	-0.240192	0.231501
G6PD	-0.240281	0.290361
NKRF	-0.240509	1.51556
ADD1	-0.241365	0.446745
RBM33	-0.242521	0.152983
SH3PXD2B	-0.242863	0.394887
ALKBH5	-0.243422	0.231895
VDAC2	-0.245827	0.661345
SF3B2	-0.247375	0.32264
BRD2	-0.250748	0.143881
EIF3I	-0.25227	0.360029
GARS	-0.259742	0.301123
WDR3	-0.260401	0.318567
NUMA1	-0.265556	0.639731
PRPF8	-0.270734	0.741067
GLS	-0.270792	0.506614
CAPRIN1	-0.272558	0.250886
NELFA	-0.272772	0.59503
VPS33B	-0.272905	0.295856
DDX20	-0.273521	0.29261
SHC1	-0.275336	0.859223
RBM17	-0.275715	1.16406
CWC27	-0.276008	0.722422
DHX9	-0.27722	0.912111
UCHL1	-0.277776	0.393182
PPFIA1	-0.278451	0.42592
RFC4	-0.27886	0.143816
NCDN	-0.280081	0.230016
NUP188	-0.280176	0.549045
09. Sep	-0.282937	0.637579
ESYT2	-0.284533	1.56721
CDK11B;CDC2L1;CDK11A	-0.284811	0.233358
NUFIP2	-0.287152	0.228826
HNRNPH1	-0.287327	0.549766
USP15	-0.288903	0.859546
JPH1	-0.290124	0.338559
PSMC6	-0.292334	0.380279
REPS1	-0.294326	0.395569
MEPCE	-0.294355	0.317377
CDC45	-0.299364	0.298149
SRSF3	-0.299955	0.319459
CAPZB	-0.300773	1.93714
NOSIP	-0.301411	0.180557
MRPL34	-0.303056	0.198648
NCAPG2	-0.303291	0.195897
HNRNPAB	-0.305774	0.904516
GART	-0.305809	0.375006
RPS3	-0.306825	0.618447
PRMT1	-0.306885	0.990096
CHAMP1	-0.307224	0.294765
MAP4K4	-0.308669	0.704304
CDK4	-0.308861	0.817631
PES1	-0.309144	0.242413
SARS	-0.30942	1.75067
KIAA1279	-0.309578	0.170119
RPSA	-0.310762	0.491546
FAF2	-0.311434	0.471817
SMC1A	-0.312167	0.477202
MCM5	-0.312459	0.305113
CNOT10	-0.312675	0.582005
PNP	-0.312895	0.470975
RPLP0;RPLP0P6	-0.313305	0.890431
MCCC1	-0.313658	0.410432
MINA	-0.313996	0.736124
GLMN	-0.314013	0.224701
KPNB1	-0.31427	0.321931
ARF5	-0.314314	0.24176
SLAIN1	-0.315168	0.253512
ARL2	-0.316174	0.575093
PDE12	-0.316225	0.506803
TRMT5	-0.316294	0.198737
EXOSC9	-0.317017	1.55797
CBX5	-0.317168	0.803235
UBXN1	-0.317318	1.31362
HK2	-0.321119	0.160169
ATP1A1	-0.322177	0.790428
CSTF3	-0.323176	0.191837
PGAM5	-0.325012	1.01544
GOPC	-0.325421	1.05391
FANCI	-0.32605	0.342332
HINT1	-0.327258	0.505871
ALDH3A2	-0.328486	0.63115
LMNB1	-0.331533	0.226115
CHAF1A	-0.332229	0.329914
TEX10	-0.33319	0.573391
CNN2	-0.33446	0.239527
DNAAF5	-0.336108	0.16833
CAPN1	-0.337977	0.346536
TFCP2	-0.338198	0.643687
EFHD2	-0.339149	0.565044
NSUN2	-0.342737	0.411754
ELAVL1	-0.343009	0.844234
URB2	-0.343332	0.429125
PSMD1	-0.344202	0.600382
STAMBP	-0.346563	0.224092
DHX30	-0.347273	0.288312
CUL1	-0.347483	0.170916
MTAP	-0.347719	1.19011
EIF3L	-0.350095	0.418588
DPP3	-0.350379
MAD1L1	-0.35063	0.706664
ELAC2	-0.350878	0.648662
DYNC1H1	-0.351664	0.905665
CCDC50	-0.352887	0.293717
NUP153	-0.353737	0.199728
AP2A1	-0.354215	0.421073
DDX46	-0.354671	0.451487
RDH14	-0.355873	0.324737
PRMT5	-0.356229	0.57738
PHGDH	-0.356507	0.475206
CKB	-0.356721	0.327266
SND1	-0.358831	0.87819
ADSS	-0.35964	0.267331
POU2F1	-0.362508	0.204075
OLA1	-0.362804	0.760377
H2AFY2	-0.363015	0.335769
GSK3B	-0.363517	1.57549
ARF1;ARF3	-0.364761	0.560222
EXOSC1	-0.367192	0.397736
SCYL1	-0.369975	0.24744
GFM1	-0.373228	0.963049
GOLGA5	-0.376655	0.36232
ACTR1A	-0.376902	0.509887
ADSL	-0.377042	0.26734
CEP55	-0.377175	1.11932
RTCA	-0.379	0.535061
CCT6A	-0.379122	0.501454
NUP98	-0.380597	0.473124
CCDC94	-0.381617	0.269555
FUBP1	-0.38172	0.358958
DDX51	-0.384762	0.698714
CBX8	-0.385281	0.333029
TOP1	-0.386581	0.429151
UTP6	-0.387095	0.38607
EIF5B	-0.38783	0.491684
TLN1	-0.388823	0.330563
DHX15	-0.389521	0.972139
EPB41	-0.390423	0.540521
EIF4G3	-0.392489	0.464382
DDX5	-0.393431	0.790637
NME1-NME2;NME2;NME1	-0.394861	0.461282
EXOSC10	-0.39515	0.691976
COPZ1	-0.395501	1.44692
UBE2M	-0.396728	0.471682
PRPF3	-0.399301	0.562031
ACTG1	-0.399456	1.55033
GTF3C3	-0.400831	0.82419
ZNF598	-0.402107	0.669032
TRMT6	-0.403247	1.20995
UFL1	-0.403481	0.365248
YTHDF3	-0.403509	0.664837
ZC3H7A	-0.405155	0.278875
STAM	-0.405507	0.732222
MCMBP	-0.405515	1.2671
ASNS	-0.407749	0.710091
PSMD11	-0.40917	0.774804
DDX56	-0.40922	0.525761
PRKAA2	-0.409793	1.02424
DNM1L	-0.410145	0.684362
SLC9A3R1	-0.411511	0.436534
EIF2S1	-0.411684	0.636857
DDX52	-0.412121	0.523222
LARS2	-0.414627	0.33296
RPL10	-0.417833	0.837158
AZI2	-0.418622	0.423877
ANK2	-0.418907	0.661787
PSMC5	-0.419505	1.47886
EIF5	-0.419852	0.573846
FERMT2	-0.420068	0.428476
HS1BP3	-0.423411	0.731992
CETN2	-0.424587	0.402971
JUP	-0.425625	1.79501
KCTD12	-0.425986	0.557388
PFKL	-0.426294	0.860578
WDR75	-0.426582	0.240237
HSPA4L	-0.4268	0.566988
HSPA4	-0.427921	0.598882
GNL3	-0.432405	0.715984
OSBP	-0.432806	0.333831
HNRNPUL1	-0.433847	0.741828
RRM1	-0.434261	0.507441
DDX39B	-0.434913	1.45046
PSMD8	-0.436215	0.479295
PDLIM5	-0.436396	0.456091
NUP214	-0.436631	0.590312
UTP11L	-0.437298	0.318698
CACYBP	-0.438084	0.994683
YLPM1	-0.438244	0.243642
CASP3	-0.444871	0.658056
PSMD2	-0.446037	0.525605
HNRNPA2B1	-0.447745	0.780581
NSF	-0.447899	0.507177
CLTC	-0.447946	0.693605
FTSJ3	-0.449148	0.512493
CAPZA1	-0.451417	0.494806
RABL6	-0.45223	0.849808
MCM3	-0.453203	0.692416
TBL2	-0.454624	0.855104
TPD52	-0.457478	1.30098
PRRC2C	-0.459735	0.459195
PLRG1	-0.46192	0.479652
SCAF4	-0.463589	0.538026
CCT2	-0.466543	0.595427
HSPD1	-0.466579	0.73646
DACH1	-0.468772	0.184681
FAM120A	-0.469301	0.758034
PLCG1	-0.472354	0.439655
NBN	-0.473733	0.748142
DIDO1	-0.474196	0.310419
PRUNE	-0.474812	0.566463
TCP1	-0.475675	0.602558
RAB3GAP2	-0.477606	0.667381
MORC2	-0.478006	0.34619
NCAPH	-0.47831	1.39847
SRSF11	-0.478596	1.18715
CCDC59	-0.4788	0.441294
TTF1	-0.478832	0.869401
PRMT3	-0.479594	0.481914
DNTTIP2	-0.479888	0.874025
RBM6	-0.480493	0.535533
HDAC2	-0.484653	0.678986
RAN	-0.48616	1.62275
NAT10	-0.486493	2.04619
GNL3L	-0.486809	0.628325
HSP90AA1	-0.490815	0.7756
VPS26A	-0.491527	1.24654
CECR5	-0.491527	1.17234
XRCC5	-0.493675	1.07402
NCL	-0.494267	0.775039
VPS35	-0.495719	0.291297
PFKM	-0.497327	0.808097
NAA15	-0.497756	0.549374
CARM1	-0.499128	0.726545
CDC2;CDK1	-0.499304	0.856461
EPB41L2	-0.501884	0.633798
WDR36	-0.502134	1.05304
VCP	-0.502265	0.383381
CYFIP1	-0.502321	1.12346
AP1G1	-0.50376	0.279038
EIF3F	-0.506369	1.32697
POLR3A	-0.506648	0.504216
ATIC	-0.506673	0.501428
AP2A2	-0.507364	0.409216
SH3GL1	-0.50851	0.544176
ZC3HAV1	-0.51232	0.597195
ABCE1	-0.512876	0.724903
COPB1	-0.514393	0.813838
NPEPPS	-0.516345	0.699294
CUL5	-0.516767	0.304536
UQCRC2	-0.517673	1.03728
CC2D1A	-0.518504	0.275817
DHX37	-0.519468	0.937178
AAK1	-0.520873	0.496137
IRF2BP2	-0.525119	0.453834
ASS1	-0.526663	1.03688
PSMD3	-0.527123	0.599832
CHRAC1	-0.527398	0.346579
ROCK2	-0.528647	0.504884
NUDT5	-0.530107	0.424459
THUMPD3	-0.530259	0.553499
EYA3	-0.533025	1.55693
RBBP7	-0.539151	1.62942
SETD1A	-0.541616	0.430509
ILF3	-0.541712	1.33158
AKAP8L	-0.54571	0.500532
NUP93	-0.546333	0.82347
RPS3A	-0.547801	0.689537
TSNAX;DISC1	-0.547849	0.334089
LAS1L	-0.550365	0.663348
G3BP1	-0.550588	0.795889
RUVBL1	-0.550727	2.65335
NEK9	-0.550896	0.538289
MT-CO2	-0.552357	0.614531
NOC3L	-0.553946	0.405155
PRDX1	-0.556909	0.948734
FAM192A;NIP30	-0.558069	0.313555
SRRT	-0.558786	0.42124
DDX17	-0.562644	1.29062
ARHGEF2	-0.565527	0.28998
CELF1	-0.570379	2.13368
GNB2L1	-0.570545	1.27211
WBP11	-0.571086	0.253026
LARP4B	-0.574277	1.05675
ZNF638	-0.574367	0.609326
RRP12	-0.576218	1.36852
PSMC4	-0.579834	0.735379
ARFGAP1	-0.581486	0.928991
BRD4	-0.583127	0.288301
FIP1L1	-0.587928	1.45212
CASP14	-0.588993	0.300985
SRPK1	-0.589437	0.595871
EEF1G	-0.590284	1.6434
POLR2E	-0.5906	0.470214
PRKAR2A	-0.592094	1.51404
BAZ2A	-0.593743	2.85965
SQSTM1	-0.59488	1.1123
NUP205	-0.597085	1.63551
ILKAP;ILKAP3	-0.597685	1.76303
SNX9	-0.598558	0.537013
PYGL	-0.600198	1.31567
CBX3	-0.602695	1.54923
LDHB	-0.603179	1.25966
CCDC43	-0.60381	1.27879
COPA	-0.606553	1.11122
SUPT16H	-0.606817	2.35671
HNRNPA0	-0.609402	1.78449
NAE1	-0.611133	0.619992
ANXA2;ANXA2P2	-0.613377	0.718082
AK2	-0.614185	1.27232
LARP4	-0.615866	0.790567
APEX1	-0.616843	0.880109
INA	-0.619775	0.912148
HUWE1	-0.62089	0.903319
KDM3B	-0.621745	0.744929
ALDH18A1	-0.622107	1.40188
SERPINB12	-0.623964	0.348878
02. Sep	-0.624919	1.24578
NPM1	-0.625448	1.01041
CFL1	-0.625809	1.48699
SNRNP200	-0.627754	2.95961
HDAC1	-0.631868	1.00411
PSMD12	-0.633367	1.95094
PCBP1	-0.636542	1.4961
TUBA1C	-0.636645	2.34591
CPSF6	-0.636928	0.807134
REXO4	-0.641584	0.705422
PRDX2	-0.641863	1.54652
CDC5L	-0.64441	0.762634
ATP2A2	-0.644421	1.45369
DSP	-0.644674	0.644059
GTF2F2	-0.646396	0.937064
NCOA5	-0.646762	0.223461
SRM	-0.649817	1.60881
PAFAH1B1	-0.64999	1.63674
LIG3	-0.656983	0.764225
SRP54	-0.657029	0.968887
RRP1B	-0.658354	0.769772
SF3B1	-0.658394	0.745606
ARFGAP3	-0.662667	1.24038
TPR	-0.662686	0.769056
MAPRE1	-0.664122	0.538161
RPS2	-0.664182	0.850332
ADRM1	-0.664335	0.51967
CNN3	-0.668636	0.715318
CA2	-0.669878	0.777977
CSK	-0.670682	0.623262
DIAPH1	-0.673956	0.796411
SDAD1	-0.675461	1.23055
HGS	-0.676114	0.420332
SNRPE	-0.677668	0.681961
CCDC132	-0.67839	0.515579
SMC4	-0.679477	0.686146
DDX3X;DDX3Y	-0.680451	2.9089
PATL1	-0.681278	0.458292
FCF1	-0.684898	0.5345
RAI14	-0.685989	0.412735
STT3A	-0.686802	1.48196
LDHA	-0.688835	2.14757
ATP6V1C1	-0.68908	0.350311
DHX16	-0.691345	1.17961
POLA1	-0.692723	1.05173
ERP44	-0.696232	0.910303
NUDCD3	-0.697028	1.19175
SLC25A6	-0.69761	1.69662
USP10	-0.699671	1.05556
NOL11	-0.700731	0.718739
FXR1	-0.700951	1.58277
RBM39	-0.701075	1.42408
PDCL3	-0.701492	0.572315
DDX6	-0.702002	1.5475
TUBB2B	-0.702648	0.761521
RANBP2	-0.703297	2.01198
CSDE1	-0.703526	0.724786
TPD52L2	-0.705911	0.621321
ZNF326	-0.70808	0.731408
ZW10	-0.708315	0.514451
RPS9	-0.714984	1.15309
EIF3D	-0.715324	1.41579
TRIM25	-0.716778	1.61428
RPLP2	-0.718052	0.778968
ACTR3	-0.720505	1.03999
TARDBP	-0.723736	1.22646
SEC22B	-0.724382	0.847662
IGF2BP1	-0.724698	1.3541
PPA1	-0.725622	1.61684
ATXN10	-0.725913	0.990682
GAPDH	-0.727772	0.571109
TSFM	-0.728006	0.872602
ABCD3	-0.734792	0.834295
IGF2BP3	-0.735746	1.30458
GALK1	-0.737641	0.913369
GANAB	-0.740952	0.978476
PRPF40A	-0.742357	0.893826
TCEB3	-0.743881	0.600064
RPS19BP1	-0.745977	0.519671
SART3	-0.750776	1.53184
RPS25	-0.751193	0.609067
KRT18	-0.752212	0.452167
UMPS	-0.752366	0.617468
VBP1	-0.753445	1.1652
CIAPIN1	-0.754942	0.723109
CCDC124	-0.754984	0.503857
RPS11	-0.756694	1.17451
EIF2A	-0.758498	1.31016
PPIA	-0.758829	1.05477
HNRNPR	-0.758836	1.42493
ATXN2	-0.759025	1.41086
PPIL4	-0.759689	1.04692
GDI2	-0.760316	1.10574
BPNT1	-0.761875	1.19308
SARNP	-0.765014	0.69504
UPF1	-0.76558	1.17721
FKBP4	-0.768033	0.434474
ABCF1	-0.768937	2.30269
GOLGA4	-0.769505	0.915936
RNH1	-0.770143	1.86417
YKT6	-0.7737	1.44138
KHSRP	-0.775336	1.02555
MRTO4	-0.776011	0.720504
MPRIP	-0.776351	0.443565
IDH1	-0.784748	1.0098
PML	-0.785256	0.466741
LUC7L3	-0.785382	2.3538
FLII	-0.786741	0.657521
MYO6	-0.786837	1.38513
PPP2R2A	-0.787155	2.69086
WDR46	-0.78886	1.30782
TAF6	-0.789333	0.704133
XPO5	-0.791516	0.881907
RAB11FIP1	-0.793367	0.875366
WARS	-0.793755	1.61477
PRPF4	-0.797569	0.697735
IARS	-0.801094	1.56352
RPL13A;RPL13a	-0.808465	1.16264
NOP58	-0.810191	1.01825
ATP5C1	-0.811237	1.27323
SMARCA5	-0.811419	1.51124
STAT1	-0.812769	1.87367
PUF60	-0.813184	2.31275
SYNCRIP	-0.8156	1.0199
HADH	-0.819548	1.22904
USP39	-0.820396	1.30448
CHCHD3	-0.822576	1.78408
ZBTB10	-0.822735	1.86047
EIF3A	-0.824373	2.2192
CWF19L1	-0.824689	2.03004
TIMM50	-0.825634	1.01015
CCT5	-0.826665	1.89519
STRAP	-0.826906	1.32814
TWF1	-0.830554	1.97657
MACF1	-0.830595	0.695241
RPL35	-0.831611	0.866146
PSAT1	-0.832479	1.232
GOLGB1	-0.832874	1.33204
GTF2F1	-0.835405	0.940872
NHP2	-0.837037	2.74661
NCKAP1	-0.840015	1.21701
UBA3	-0.84157	2.06328
PDLIM1	-0.843674	1.08706
VPS51	-0.843796	0.841193
WIBG	-0.845162	0.650478
ABI1	-0.846788	0.614735
DIS3	-0.84819	1.28779
HEATR1	-0.848705	2.35356
SUCLG2	-0.849066	1.28433
ACAT1	-0.849263	2.10209
ZNF24	-0.849459	0.730804
SLC25A22	-0.849865	0.925919
RPL15	-0.85058	1.15088
FHL1	-0.851841	1.07185
CLUH	-0.851971	1.12504
ARFIP1	-0.852055	1.1715
STOML2	-0.852238	1.20933
TROVE2	-0.855297	0.938636
RBM12	-0.858391	1.63844
KTN1	-0.859426	0.823257
RPL7	-0.86145	1.1784
CLINT1	-0.862258	1.30156
DNAJC9	-0.863534	0.540207
TCERG1	-0.865362	0.385413
RPL10A	-0.866506	1.58232
DDX42	-0.868502	1.1419
ABCF2	-0.869458	1.69677
YWHAZ	-0.87181	1.72441
DDX54	-0.872236	1.10308
DBNL	-0.874031	1.04236
HNRNPDL	-0.875496	2.63267
RCC2	-0.880541	1.87706
POLDIP3	-0.880746	1.20903
NT5DC1	-0.883891	1.43719
TBL3	-0.889663	1.53347
GGCT	-0.889721	1.63258
UTP14A	-0.891644	2.84404
DDX19A	-0.893544	1.30135
CENPC	-0.895257	0.501706
MDC1	-0.89562	0.999124
METTL2B	-0.896653	1.84153
NSFL1C	-0.899101	1.00798
NUP133	-0.901347	1.3312
POGZ	-0.902154	1.23106
EIF2AK2	-0.902689	1.08335
DDT;DDTL	-0.909662	0.740256
AGPS	-0.909819	2.59226
EIF2S2	-0.910203	2.22641
GLYR1	-0.911948	1.78959
PCK2	-0.913553	1.01584
SAE1	-0.914428	1.63262
GABPA	-0.91674	1.00424
HSPA8	-0.916838	1.56062
CCNK	-0.922074	1.1026
AHCYL1	-0.925412	1.75075
PSMD6	-0.926103	0.779348
SSU72	-0.92992	1.07954
birA	-0.931878	1.30309
FUBP3	-0.932472	2.07854
MAVS	-0.93533	0.994102
GNL2	-0.93556	3.26887
MAP1B	-0.935663	1.98798
GNAI3	-0.939241	2.51106
PDXDC1	-0.939664	1.17373
WDR77	-0.940413	1.20573
RNF214	-0.943069	1.37163
RPL12	-0.945921	1.09737
YARS	-0.946522	2.79062
NSDHL	-0.946699	1.43692
DDX10	-0.951898	0.906195
DDX47	-0.952704	1.64829
VARS	-0.954653	1.47291
TKT	-0.956723	1.2417
FAR1	-0.957374	1.18205
AP3D1	-0.962918	1.61187
AP1B1	-0.965251	1.39451
THOC2	-0.967796	0.713413
07. Sep	-0.968316	1.38008
LZTFL1	-0.969415	1.9812
LRRC47	-0.970144	2.52063
GMPS	-0.970624	1.67215
MYO1C	-0.975871	0.861716
RAD21	-0.980941	1.89102
AP3S1	-0.98389	1.15952
DDX1	-0.984162	1.50892
NXF1	-0.984479	1.55395
EIF3B	-0.984884	1.30981
PRPS2	-0.985971	1.00203
NOP14	-0.988176	0.875371
ACSL3	-0.988671	0.989792
MYL6	-0.990048	2.17281
GLRX3	-0.991502	1.85304
CNOT1	-0.99826	1.84302
INCENP	-1.00255	1.37079
SMAP1	-1.00653	0.654955
PUS1	-1.00692	1.14675
DRG2	-1.0076	2.81346
ACIN1	-1.00895	1.22831
TAF2	-1.01599	1.08542
MGEA5	-1.01714	0.341646
RANGAP1	-1.01827	2.0274
AKR1B1	-1.02427	0.713544
RBM10	-1.02476	1.34054
TES	-1.02481	0.56834
OTUB1	-1.02544	1.57466
GTPBP4	-1.02616	2.52029
PELO	-1.02673	1.38217
PGAM1	-1.02708	1.00833
NUMB	-1.03085	0.590197
DDX23	-1.0314	2.41206
PHB	-1.03372	2.26437
MDN1	-1.03436	1.43538
IST1	-1.03873	1.16181
NAF1	-1.03967	1.09193
AHNAK	-1.03971	0.205546
GFPT1	-1.04209	1.65163
NCAPG	-1.0423	1.46751
DYNC1I2	-1.04594	0.940973
EIF2S3;EIF2S3L	-1.05344	2.0105
KIAA1598	-1.05538	0.913096
RPL13	-1.05587	1.23181
DYNC1LI1	-1.05709	2.86551
VIM	-1.05776	1.57588
KIF11	-1.06363	2.10041
SRPRB	-1.06467	1.41671
AHCY	-1.06475	3.90884
PUS7	-1.07466	1.19594
KLC1	-1.07539	1.01693
CS	-1.07936	1.42365
MARK2	-1.08064	0.950528
GRWD1	-1.08286	2.32866
TOP2A	-1.08394	1.82362
ARAF	-1.0847	1.44542
COIL	-1.09095	2.95324
PSMC1	-1.09227	1.71187
CAND1	-1.09349	1.03981
STX5	-1.09659	0.804977
ANP32E	-1.09854	1.52238
BUB3	-1.09908	2.37944
RPL39P5;RPL39	-1.09952	0.804661
IPO4	-1.10352	0.74049
SERBP1	-1.1036	0.945048
GEMIN5	-1.10505	1.64803
GNL1	-1.10651	0.702202
CSTF2	-1.10734	1.3821
SLC25A10	-1.11017	1.56136
MECP2	-1.11193	0.903195
SMC2	-1.11384	1.22825
ATP5A1	-1.11604	1.15064
AHSA1	-1.12295	2.03019
BLM	-1.12399	1.9602
USO1	-1.13588	1.00052
RECQL	-1.14011	2.10807
ERCC6L	-1.1422	0.815562
CPNE3	-1.14454	2.44919
HARS	-1.14578	1.48649
FARSB	-1.14805	2.61738
PEX14	-1.14842	0.7713
SNX3	-1.14945	0.887603
GCN1L1	-1.15029	1.84464
SPAG9	-1.15047	1.05176
RIF1	-1.15398	2.27832
RBBP4	-1.15525	2.96681
UNC45A	-1.15582	1.15091
PPP2R5D	-1.15699	1.01445
TMPO	-1.15741	1.80709
TAOK1	-1.15969	2.89091
GIGYF2	-1.17868	1.02979
ADD3	-1.18248	1.2532
TTC1	-1.18446	0.967246
ASPSCR1	-1.18708	1.1903
TBC1D4	-1.18926	1.88137
ACLY	-1.19555	1.75115
PARP1	-1.19687	1.24706
GPHN	-1.19818	1.41078
RPL36	-1.19821	0.719039
UBAP2L	-1.19876	1.30327
UBE3C	-1.19883	0.771687
PPM1G	-1.1993	1.01414
PC	-1.20009	0.958524
PSMD13	-1.2002	1.82285
PFKP	-1.20417	1.75111
NOL6	-1.20595	1.96026
CTCF	-1.21121	1.96638
PEBP1	-1.2191	1.20711
RARS	-1.22164	2.444
AKAP1	-1.22551	1.25863
GTF2E2	-1.22593	0.592932
RIOK2	-1.22671	1.21682
KIF5B	-1.23466	3.49034
ZCCHC8	-1.23508	2.32251
DDX50	-1.23662	0.898648
IQCB1	-1.23678	1.32103
YEATS4	-1.24576	0.982687
VAMP7	-1.24666	1.74889
SMARCA1	-1.25601	1.20244
MRI1	-1.2626	1.8141
RNF114	-1.26267	1.11238
TPI1	-1.26325	2.01808
EIF3E	-1.26404	1.69434
TBRG4	-1.26932	1.70067
PPP1R2;PPP1R2P3	-1.27225	1.13924
SEC24A	-1.27295	1.9864
YWHAE	-1.27407	2.40254
TOP2B	-1.27458	4.15057
KIAA0368;ECM29	-1.27561	1.11758
RPL32	-1.28087	0.919213
GTF2I	-1.28096	1.52434
EPRS	-1.28274	2.4143
EIF4E	-1.28328	1.58429
MATR3	-1.28598	2.82046
ARL3	-1.28638	0.839868
LTA4H	-1.28707	1.43457
GSPT1	-1.2876	1.7389
HSPA9	-1.28985	1.58712
SFXN1	-1.29047	2.82043
XRCC6	-1.29154	1.81827
TARS	-1.29518	2.37635
PCMT1	-1.29827	1.487
HSP90B1	-1.30186	1.25454
LARS	-1.30335	2.08118
ALDOA	-1.30665	2.14111
NUP155	-1.30682	1.98122
TANGO6	-1.31186	1.42411
GAPVD1	-1.31214	2.28298
MICALL1	-1.31255	0.791974
ATAD3B	-1.31503	1.33363
POLR2A	-1.31692	2.44863
EMD	-1.3206	3.81153
HIST2H2AC;HIST2H2AA3	-1.32233	1.51795
DUT	-1.32646	1.21278
LIG1	-1.32779	1.29918
NDUFA10	-1.33561	1.62887
ARF4	-1.33677	1.88359
UTP3	-1.33963	0.944351
LBR	-1.34152	3.11522
ARMC6	-1.34576	1.34873
TFAM	-1.3477	1.15301
TBCD	-1.34806	1.0104
ARHGAP17	-1.35849	0.880395
PABPC1	-1.36043	1.80063
QARS	-1.36077	2.04759
WASF2	-1.36441	0.956809
GDI1	-1.36485	2.18667
RPS6KA3	-1.36711	0.903411
PARG	-1.37041	1.71017
SAFB2	-1.37204	1.60138
ESF1	-1.37212	0.791848
YWHAB	-1.37553	1.08689
CISD2	-1.37666	1.00716
NCBP1	-1.38094	1.30815
IKBKAP	-1.39449	2.74317
VAPB	-1.3956	2.11786
SRPR	-1.39615	2.4857
11. Sep	-1.39658	2.18743
CCAR2	-1.39831	2.72764
EIF3H	-1.39896	2.20103
EIF3C;EIF3CL	-1.39964	2.55861
PIH1D1	-1.40318	1.10085
TBC1D15	-1.40393	0.954753
RNPEP	-1.40469	1.82002
RPN1	-1.40606	1.51113
HAUS6	-1.40625	0.698715
RBM4	-1.40654	1.90264
LRRC40	-1.40733	2.10526
PMPCB	-1.40949	1.51328
UBA1	-1.41376	1.94108
TRAP1	-1.42031	1.66141
RTCB	-1.428	2.71781
NUP88	-1.42991	2.47801
VDAC3	-1.43166	1.7559
HSPA5	-1.43343	2.12678
BAG2	-1.45119	0.818711
DCP1A	-1.45591	2.507
VAMP3;VAMP2	-1.45706	1.36085
BPTF	-1.46075	1.30003
PAPSS1	-1.46817	1.167
SUGT1	-1.46824	1.76125
SUCLA2	-1.47122	1.66811
EEF1B2	-1.47226	1.44934
HIST1H4A	-1.47365	1.43037
NOP56	-1.47528	2.2513
NDRG1	-1.47543	2.50441
TUBB6	-1.47933	1.65009
MYH9	-1.48143	2.11451
DCP1B	-1.4823	0.687281
IPO5	-1.48279	1.02919
HDGFRP2	-1.48617	1.77566
NMT1	-1.49926	0.931366
GLUD1;GLUD2	-1.50048	2.50158
LRBA	-1.50139	1.82096
SUPT5H	-1.50317	1.05808
RBM14	-1.50855	2.86012
SNX1	-1.51403	3.51581
HDDC2	-1.51707	1.69977
RDH11	-1.51803	1.35003
SLC25A13	-1.52159	1.5432
UQCRC1	-1.53028	2.37934
NAMPT	-1.53362	1.90719
RFC3	-1.55104	1.40017
PTPN13	-1.55767	1.26894
CLIC4	-1.559	2.72828
WDR43	-1.56093	1.1202
TP53	-1.56605	1.82001
RPL27A	-1.5811	2.42829
LIMA1	-1.59069	1.14572
PLS3	-1.60875	3.83965
HNRNPH3	-1.61681	1.63504
FXR2	-1.62095	1.37605
ASCC3	-1.62233	1.65974
RPL38	-1.63614	1.12087
SLC25A3	-1.63845	1.69264
IPO9	-1.63847	1.52146
CNP	-1.63997	1.10777
ETF1	-1.64409	2.84173
HLTF	-1.64775	3.01595
NOP16	-1.65062	1.34399
ATP6V1A	-1.65864	2.75286
PRDX4	-1.66075	2.40335
GMPPA	-1.67319	2.5815
WDR18	-1.6748	1.942
SMC5	-1.68094	2.90393
MKI67	-1.69178	0.909957
SNX2	-1.70294	2.54434
DFFA	-1.70367	1.21191
UBR4	-1.70405	2.1589
RUVBL2	-1.71065	2.52246
TBCB	-1.71611	3.43165
PDCD11	-1.71996	1.97903
SEC23IP	-1.72478	1.308
POLR1A	-1.72679	0.958511
BABAM1	-1.72755	2.79766
SRP68	-1.73046	2.73498
FUS	-1.73116	1.55723
PPP1CA	-1.74355	0.90891
CARS	-1.74797	2.45368
USP9X	-1.74923	2.07039
DBN1	-1.7533	1.74153
RBM25	-1.75873	1.7139
CSNK2A2	-1.76583	2.33939
UBE2O	-1.77037	3.05739
CHERP	-1.77419	2.71288
RPL26	-1.7778	1.231
NASP	-1.77978	2.77898
CKAP5	-1.78849	2.01198
GTF3C1	-1.79184	2.21716
DSG1	-1.79716	0.889479
HSD17B12	-1.79906	3.24603
SEC63	-1.79956	1.80903
CKAP4	-1.80374	2.38774
NAP1L1	-1.81211	4.78039
IPO7	-1.81835	2.02386
NPLOC4	-1.82252	2.0553
PLS1	-1.82946	2.18313
U2AF2	-1.83395	2.59836
SENP3;SENP3-EIF4A1	-1.83781	1.64797
RANBP1	-1.84031	2.37049
TNKS1BP1	-1.85232	1.54165
TJP1	-1.85351	1.71324
IQGAP1	-1.86332	1.74425
EPS15	-1.86662	2.90029
DSG2	-1.87249	2.16086
MTDH	-1.89255	2.00002
CANX	-1.911	2.22585
METTL3	-1.91134	2.69908
RAB10	-1.91563	1.92881
SMARCA4	-1.92132	1.55767
CTPS1	-1.92328	3.06294
USP24	-1.93176	1.64209
AURKB	-1.9339	3.37836
SEC24C	-1.94872	1.85873
YWHAQ	-1.95667	2.35126
SYAP1	-1.96924	1.76853
GSTO1	-1.97625	1.96032
EEF1D	-1.97848	1.92885
BAZ1B	-1.98677	1.41731
USP48	-1.98723	2.31038
FLNB	-1.98737	1.7514
WDR44	-1.99647	2.49734
EDC4	-1.99771	2.031
RPL19	-2.00786	1.61236
SAMHD1	-2.01056	2.28552
FGFR1OP	-2.01627	1.84074
SCFD1	-2.04322	1.86382
ARPC2	-2.0537	3.38001
SET;SETSIP	-2.08247	1.63278
PCCA	-2.08787	1.48615
SKIV2L2	-2.09033	2.05012
PKN2	-2.09193	2.06629
MCM2	-2.09544	1.48069
PGM1	-2.09727	1.71468
ANKFY1	-2.09917	1.86774
ACBD3	-2.13571	1.70082
POLR1B	-2.17496	1.67808
EFTUD2	-2.19206	2.94195
DHCR7	-2.20189	3.87771
POLD1	-2.20237	2.23273
PRRC2A	-2.21469	1.1453
ACTR2	-2.35683	2.24895
ACACA	-2.36786	1.71261
NUP160	-2.3704	1.6987
NAA10	-2.40754	2.38053
SRSF9	-2.40868	2.94637
MYO1B	-2.42072	2.70563
MYH10	-2.42601	3.36989
SLC3A2	-2.42882	2.47177
GORASP2	-2.43054	2.80868
AP3B1	-2.43692	1.96551
IFT74	-2.44691	1.84746
SEC16A	-2.45001	1.70703
PGRMC2	-2.4679	2.78795
CAP1	-2.46978	2.59285
DDX41	-2.51511	4.38647
SF3B3	-2.55517	2.95715
DARS	-2.57761	1.69623
SBDS	-2.62171	2.29103
RRBP1	-2.64611	2.39174
KIF22	-2.66238	2.23658
VCL	-2.68584	2.03362
KARS	-2.72654	3.80039
RAB3GAP1	-2.79445	4.96844
DNMT1	-2.85548	2.78098
PDIA3	-2.86925	2.14588
CCDC47	-2.93199	4.42663
IGF2R	-2.95047	3.05151
ESYT1	-3.13832	4.22046
EML4	-3.55843	2.85348
SCRIB	-3.71522	2.0717
BAZ1A	-3.85479	2.96462
KIAA0020	-4.26577	2.57533
PPP6R3	-4.30848	1.65834
PAXBP1	-4.82926	2.13562
