# Supplementary material for: The deubiquitinase USP5 prevents accumulation of protein aggregates in cardiomyocytes
Source: Sci Adv. 2025 Jan 22;11(4):eado3852. doi: 10.1126/sciadv.ado3852 (PMC11753375; doi:10.1126/sciadv.ado3852)
Supplement: Supplementary file 2 — Tables S1 to S3 [file sciadv.ado3852_tables_s1_to_s3.zip › ado3852_table_s2.xlsx]

## Sheet: Tabelle1
Gene	gene_assignment	Probe Set ID	Ctrl - log2	mut - log2	Fold change	P value	GO Ubiquitin
Scgb1c1	NM_001099742	TC0700002025.mm.1	9.33663	12.3103	7.85508	0.00107
Nppa	NM_008725	TC0400001922.mm.1	10.5364	12.6685	4.38345	0.000541
Thrsp	NM_009381	TC0700003764.mm.1	6.06106	7.74176	3.20583	0.00371
Pcbd1	NM_025273	TC1000000558.mm.1	5.97871	7.58206	3.03847	0.00191
Myh7	NM_080728	TC1400002075.mm.1	10.3191	11.8551	2.89978	0.00132
Ddit3	NM_007837	TC1000001557.mm.1	7.06119	8.43356	2.58896	0.0231	+
Cxx1c	NM_028375	TC0X00000479.mm.1	6.09678	7.39784	2.46411	0.00695
Acta1	NM_001272041	TC0800003161.mm.1	9.81202	11.1054	2.45098	0.000992
Ptk2b	NM_001162365	TC1400002267.mm.1	4.80866	6.08093	2.41541	0.00455	+
Cxx1b	NM_001018063	TC0X00002242.mm.1	8.20169	9.42423	2.33357	0.00108
Fam213b	NM_025582	TC0400004127.mm.1	6.94432	8.10405	2.23414	0.00176
Cxx1a	NM_024170	TC0X00002241.mm.1	5.10892	6.24324	2.19515	0.00116
Ccdc104	NM_025740	TC1100002416.mm.1	5.59308	6.67787	2.12106	0.00129
Scn1b	NM_011322	TC0700002791.mm.1	8.07744	9.15085	2.1044	0.000199
Cep19	NM_025892	TC1600000429.mm.1	5.9293	7.00008	2.10058	0.0133
Plcg2	NM_172285	TC0800001407.mm.1	5.93364	6.99915	2.09291	0.018
Ociad2	NM_026950	TC0500002592.mm.1	4.60676	5.65126	2.06265	0.011
Mfsd7c	NM_145447	TC1200000839.mm.1	4.1962	5.19097	1.99276	0.0194
Mgmt	NM_008598	TC0700001974.mm.1	6.63376	7.624	1.98652	0.00399
Asah2	NM_018830	TC1900001388.mm.1	5.66836	6.64586	1.96905	0.000136
Ap3b1	NM_009680	TC1300001061.mm.1	6.80147	7.77039	1.95738	0.0078
Fbxo32	NM_026346	TC1500001570.mm.1	8.84626	9.7612	1.88549	0.0143	+
Isyna1	NM_023627	TC0800000756.mm.1	7.10423	8.00733	1.87008	0.0419
Ccpg1os	NM_001198789	TC0900002651.mm.1	5.91691	6.803	1.84815	0.00239
Ccdc149	NM_001256059	TC0500002410.mm.1	5.53621	6.42043	1.84576	0.000284
Tcea3	NM_011542	TC0400001681.mm.1	9.05349	9.93702	1.84488	0.0108
Cyp39a1	NM_001285947	TC1700000836.mm.1	5.36429	6.24078	1.83591	0.0196
Smco1	NM_183283	TC1600000435.mm.1	6.41627	7.29238	1.83543	0.00253
Sesn3	uc009oek.1	TC0900000103.mm.1	5.80357	6.65739	1.80728	0.0114
Crhr2	NM_001288618	TC0600002325.mm.1	5.86321	6.7113	1.80012	0.0217
Tmem159	NM_145586	TC0700001721.mm.1	6.73796	7.58527	1.79915	0.0394
Gpx1	NM_008160	TC0900001402.mm.1	9.89745	10.7231	1.77231	0.000533
Igf2r	NM_010515	TC1700001451.mm.1	7.62595	8.45042	1.77088	0.00029
Carhsp1	NM_025821	TC1600001177.mm.1	6.39824	7.22219	1.77024	0.00489
Dcaf4	NM_001165256	TC1200000786.mm.1	5.92281	6.736	1.75709	0.0262
Ift22	NM_026073	TC0500001610.mm.1	6.92689	7.73762	1.7541	0.00641
Cd24a	NM_009846	TC1000000402.mm.1	6.07067	6.88043	1.75292	0.028
Rorc	NM_011281	TC0300000864.mm.1	7.40665	8.20699	1.7415	0.0114
Ccnd2	NM_009829	TC0600003169.mm.1	8.32847	9.12344	1.73504	0.026
Lama2	NM_008481	TC1000001919.mm.1	6.6413	7.4348	1.73327	0.00706
Palmd	NM_023245	TC0300002815.mm.1	7.04324	7.8316	1.72711	0.0164
Tmem218	NM_025464	TC0900000358.mm.1	7.11403	7.90095	1.72539	0.0018
Slc17a7	NM_182993	TC0700000832.mm.1	6.32056	7.10535	1.72284	0.00749
Asb11	NM_026853	TC0X00001669.mm.1	6.73808	7.52273	1.72267	0.0345	+
Art4	NM_026639	TC0600003334.mm.1	4.47197	5.25527	1.72106	0.0219
Gsg1l	NM_001101488	TC0700004262.mm.1	5.55908	6.34121	1.71967	0.0309
Tmem86a	NM_026436	TC0700000886.mm.1	6.25672	7.03543	1.7156	0.023
Trp53inp1	NM_001199105	TC0400000084.mm.1	5.33157	6.10961	1.7148	0.0183
Gpx3	NM_008161	TC1100000638.mm.1	9.05177	9.82762	1.7122	0.0249
Cyp27a1	NM_024264	TC0100000642.mm.1	5.81242	6.58188	1.70463	0.0211
Actr3b	NM_001004365	TC0500000238.mm.1	6.59357	7.35893	1.69979	0.014
Asb2	NM_023049	TC1200002263.mm.1	8.65421	9.41931	1.69948	0.00352	+
Klhl40	NM_028202	TC0900001626.mm.1	5.91598	6.67423	1.69143	0.04
Kcnj5	NM_010605	TC0900001986.mm.1	6.5467	7.30177	1.68771	0.0271
Cacna1h	NM_001163691	TC1700001661.mm.1	5.67004	6.42047	1.6823	0.00793
Man2b2	NM_008550	TC0500002266.mm.1	6.23105	6.96815	1.66683	0.0329
Psmd4	NM_001282017	TC0300002462.mm.1	7.29891	8.03281	1.66313	0.00455	+
Prelid2	NM_029942	TC1800001251.mm.1	4.31229	5.04298	1.65943	0.0165
Camk2g	NM_001039138	TC1400001551.mm.1	7.20675	7.93519	1.65685	0.00444
Golgb1	NM_030035	TC1600000528.mm.1	5.9344	6.6576	1.65084	0.0134
Sesn3	NM_030261	TC0900000100.mm.1	6.00755	6.72343	1.64249	0.0244
Hdac11	NM_144919	TC0600001082.mm.1	5.84545	6.56004	1.64102	0.0225
Fasn	NM_007988	TC1100004233.mm.1	7.42472	8.13736	1.63879	0.0457
Abat	NM_001170978	TC1600000089.mm.1	5.46111	6.1708	1.63544	0.0152
Mblac2	NM_028372	TC1300000967.mm.1	5.38161	6.08959	1.63351	0.0237
Dctn2	NM_001190453	TC1000001555.mm.1	7.45052	8.15659	1.63136	0.00142
Sgca	NM_009161	TC1100003581.mm.1	8.55999	9.2623	1.62712	0.0466
Tspan17	NM_028841	TC1300000638.mm.1	7.02823	7.72568	1.62163	0.00717
Ncam1	NM_001081445	TC0900002254.mm.1	5.20789	5.89902	1.61454	0.011
Trak2	NM_172406	TC0100002392.mm.1	8.52761	9.21725	1.61289	0.0092
Pde8a	NM_008803	TC0700001169.mm.1	6.10339	6.79137	1.61102	0.0145
Kiz	NM_001033298	TC0200002177.mm.1	6.49074	7.17764	1.60982	0.00645
Cox7a2l	NM_001159529	TC1700002629.mm.1	8.45958	9.14211	1.60495	0.00649
Snx24	NM_029394	TC1800000535.mm.1	5.63682	6.31681	1.60213	0.00993
Wdyhv1	NM_029734	TC1500000409.mm.1	6.27402	6.95285	1.60085	0.00446
Prps2	NM_026662	TC0X00003361.mm.1	6.14324	6.82024	1.5988	0.0101
Leprel1	NM_173379	TC1600001414.mm.1	5.71348	6.38465	1.59236	0.00568
Ctsh	NM_007801	TC0900001155.mm.1	5.87528	6.5456	1.59143	0.00276
Cyp46a1	NM_010010	TC1200001108.mm.1	4.57594	5.2429	1.58771	0.00388
Abhd3	NM_134130	TC1800000980.mm.1	4.82909	5.4923	1.58361	0.00146
Arfgap3	NM_025445	TC1500001971.mm.1	6.76008	7.42287	1.58315	0.0146
Ndufaf3	NM_023247	TC0900003062.mm.1	6.97219	7.63387	1.58192	0.0454
Nol3	NM_030152	TC0800001210.mm.1	8.45517	9.11505	1.57995	0.00281
Gstm5	NM_010360	TC0300001124.mm.1	7.57531	8.23452	1.57921	0.0246
Lama5	NM_001081171	TC0200005402.mm.1	6.39129	7.05029	1.57899	0.0125
Phyhip	NM_145981	TC1400000998.mm.1	6.50387	7.15906	1.57483	0.0235
Phf1	NM_009343	TC1700000426.mm.1	6.77746	7.42953	1.57142	0.0187
Osbp2	NM_152818	TC1100002099.mm.1	6.10476	6.75673	1.57132	0.0014
Wfdc1	NM_023395	TC0800001425.mm.1	6.3964	7.04268	1.56513	0.0373
Aff2	NM_008032	TC0X00000618.mm.1	5.33116	5.97736	1.56504	0.00381
Epb4.1l3	NM_013813	TC1700001105.mm.1	5.74265	6.38862	1.56479	3.98e-06
Gm12669	NR_033611	TC0400003047.mm.1	7.12137	7.76097	1.55789	0.00332
Hebp1	NM_013546	TC0600003314.mm.1	5.64305	6.27713	1.55194	0.012
LOC102634871	uc009nqc.1	TC0800003028.mm.1	5.60028	6.23386	1.55141	0.0222
Tmem71	NM_172514	TC1500001653.mm.1	3.91191	4.53934	1.54481	0.0122
Apeh	NM_146226	TC0900003051.mm.1	6.87926	7.50374	1.54166	0.00252
Tom1l1	NM_028011	TC1100003538.mm.1	5.5147	6.13244	1.53446	0.0307
Morn4	NM_198108	TC1900001519.mm.1	5.34968	5.96671	1.53372	0.0152
Obscn	NM_001171512	TC1100002841.mm.1	7.80143	8.41376	1.52873	0.0135
Farp2	NM_145519	TC0100000937.mm.1	6.91122	7.52043	1.52543	0.0155
Uchl1	NM_011670	TC0500000640.mm.1	6.13912	6.74543	1.52236	0.0074	+
Wif1	NM_011915	TC1000001490.mm.1	4.98792	5.59169	1.51968	0.0219
Lrp2bp	NM_026278	TC0800000526.mm.1	4.19186	4.79313	1.51705	0.00247
Armcx3	NM_027870	TC0X00001288.mm.1	5.31789	5.91413	1.51177	0.00451
Slc19a3	NM_030556	TC0100002681.mm.1	3.14756	3.74223	1.51013	0.0187
Fsd2	NM_172904	TC0700003613.mm.1	8.50074	9.09532	1.51003	0.0187
Rabep1	NM_019400	TC1100000967.mm.1	6.28728	6.88175	1.50992	0.0384
Sesn1	NM_001013370	TC1000000372.mm.1	7.5069	8.10039	1.50889	0.0148
CN725425	XR_105722	TC1500000894.mm.1	4.11314	4.70205	1.50411	0.0443
Arhgap11a	NM_181416	TC0200004366.mm.1	4.75171	5.33818	1.50156	0.0388
Tnnt1	NM_001277903	TC0700002160.mm.1	6.31388	6.89975	1.50094	0.006
Lrrc28	NM_027413	TC0700003448.mm.1	5.87184	6.45644	1.49962	0.02
Rdh13	NM_175372	TC0700002156.mm.1	5.82459	5.41855	0.754691	0.0276
Gadd45b	NM_008655	TC1000000877.mm.1	8.23931	7.83279	0.754437	0.0435
Ankrd52	NM_172790	TC1000001601.mm.1	7.51644	7.10985	0.754401	0.000732
Cdc34-ps	ENSMUST00000021240	TC1100001446.mm.1	6.47992	6.07173	0.753568	0.00469
Ifrd2	NM_025903	TC0900001377.mm.1	8.3522	7.94287	0.752973	0.0151
Bhlhe40	NM_011498	TC0600001203.mm.1	8.02718	7.6155	0.751746	0.0488
Stk35	NM_001038635	TC0200001963.mm.1	6.78429	6.37233	0.7516	0.0231
Fgf21	NM_020013	TC0700003013.mm.1	4.45467	4.04081	0.750613	0.0422
Dlst	NM_030225	TC1200000828.mm.1	9.91629	9.49981	0.749255	0.0222
Raph1	NM_001045513	TC0100002413.mm.1	7.36665	6.94866	0.748466	0.00464
Urb2	NM_001029876	TC0800001541.mm.1	6.61667	6.1984	0.748324	0.0156
Gna13	NM_010303	TC1100001826.mm.1	7.24129	6.81981	0.746658	0.0474
Ptpla	NM_001012396	TC0200002990.mm.1	7.47106	7.04919	0.746456	0.0457
Cxxc1	NM_028868	TC1800000787.mm.1	7.39618	6.96507	0.741694	0.00742
Nup50	NM_016714	TC1500000797.mm.1	8.24326	7.80984	0.740501	0.0292
Nol11	NM_001161329	TC1100003945.mm.1	6.10072	5.66713	0.740416	0.00469
Epas1	NM_010137	TC1700001299.mm.1	9.01599	8.5808	0.739595	0.0277
LOC102636046	uc009rhp.1	TC0900001313.mm.1	3.18839	2.74828	0.737079	0.0189
Hnrnpab	NM_001048061	TC1100002694.mm.1	9.48004	9.03937	0.736794	0.045
Grwd1	NM_153419	TC0700003024.mm.1	6.53005	6.08303	0.733554	0.0381
Slc20a2	NM_011394	TC0800000277.mm.1	9.91995	9.47274	0.733459	0.00729
Gstm1	NM_010358	TC0300002725.mm.1	9.94094	9.48514	0.72911	0.00716
Rpp38	NM_001013376	TC0200002844.mm.1	8.46287	8.00588	0.728508	0.00797
Rras2	NM_025846	TC0700004132.mm.1	7.68607	7.22843	0.728174	0.0463
Map2k3	NM_008928	TC1100000771.mm.1	8.78253	8.32169	0.726565	0.041
Arl6ip5	NM_022992	TC0600001129.mm.1	8.4767	8.01169	0.724466	0.0121
Map6d1	NM_198599	TC1600001339.mm.1	5.10758	4.64202	0.72419	0.0123
Ppp1r14b	NM_008889	TC1900000127.mm.1	8.96906	8.50045	0.722663	0.0157
Slc25a5	NM_007451	TC0X00000327.mm.1	10.2518	9.78199	0.722056	0.0171
Trim16	NM_053169	TC1100004267.mm.1	6.70801	6.2371	0.721509	0.0306
Nutf2-ps1	NR_033574	TC1900001677.mm.1	10.4668	9.99413	0.720614	0.0486
Taldo1	NM_011528	TC0700002049.mm.1	7.1856	6.71251	0.720425	0.00948
Hax1	NM_001282032	TC0300002360.mm.1	7.69364	7.21855	0.719423	0.00965
Naif1	NM_194335	TC0200000581.mm.1	6.01355	5.53796	0.719174	0.0327
Cdc34	NM_177613	TC1000000810.mm.1	8.11254	7.63454	0.717969	0.022	+
Mir22	NR_029739	TC1100004269.mm.1	6.69985	6.21813	0.716128	0.0386
Tfpi2	NM_009364	TC0600001793.mm.1	4.09114	3.60931	0.716067	0.00492
Pvr	NM_027514	TC0700002507.mm.1	7.09487	6.60988	0.714498	0.0298
Asb5	NM_029569	TC0800000588.mm.1	7.92263	7.43762	0.714497	0.0331	+
Ppp2r2a	NM_001205188	TC1400002283.mm.1	8.47524	7.98897	0.713869	0.014
Sbno2	NM_183426	TC1000002490.mm.1	7.19877	6.71091	0.713083	0.0281
Mmd	NM_026178	TC1100001397.mm.1	5.47592	4.98526	0.711703	0.0363
Eif5al3-ps	ENSMUST00000135410	TC0500000831.mm.1	9.28152	8.79046	0.711506	0.0494
Itga5	NM_010577	TC1500002318.mm.1	8.4532	7.96001	0.710452	0.0415
AI506816	NR_015554	TC0500002046.mm.1	4.3504	3.85419	0.708969	0.0167
Gatad2a	NM_001113345	TC0800002377.mm.1	7.81411	7.31436	0.70723	0.0159
Mafg	NM_010756	TC1100004304.mm.1	6.45542	5.95541	0.707106	0.0162
Ubiad1	NM_027873	TC0400004021.mm.1	7.46674	6.96233	0.704947	0.00762
Ip6k3	NM_173027	TC1700001717.mm.1	6.80884	6.30435	0.704908	0.0184
Synj2	NM_001113351	TC1700000047.mm.1	7.50405	6.9959	0.703123	0.00818
Slc35a4	NM_001083317	TC1800000340.mm.1	7.1228	6.6034	0.697664	0.042
Ighv5-4	ENSMUST00000103444	TC1200002556.mm.1	2.5702	2.04941	0.69699	0.00912
Eif4a1	NM_001159375	TC1100003056.mm.1	7.72634	7.2043	0.696389	0.0453
Nolc1	NM_001039351	TC1900000683.mm.1	7.13932	6.6164	0.695965	0.0228
Nol9	NM_001159599	TC0400002010.mm.1	7.38071	6.85711	0.695632	0.0488
Pim1	NM_008842	TC1700000505.mm.1	7.19918	6.65981	0.688069	0.0383
Ppard	NM_011145	TC1700000474.mm.1	7.93159	7.39165	0.687803	0.00547
Nop56	NM_024193	TC0200001972.mm.1	6.81471	6.26917	0.685136	0.0292
Prkaa2	NM_178143	TC0400003187.mm.1	8.76118	8.21229	0.683545	0.0324
Nr1d1	NM_145434	TC1100003688.mm.1	8.58424	8.03325	0.682552	0.0446
Dot1l	NM_199322	TC1000000870.mm.1	6.62561	6.06694	0.678929	0.0196
Ctla2b	NM_001145801	TC1300002141.mm.1	5.08588	4.52435	0.677586	0.0381
Plin2	NM_007408	TC0400002980.mm.1	9.0929	8.52582	0.674983	0.0174
Gclm	NM_008129	TC0300001244.mm.1	8.6591	8.07505	0.667088	0.0354
Nab2	NM_001122895	TC1000003120.mm.1	7.91329	7.32042	0.663021	0.0356
Hcfc1	NM_008224	TC0X00002441.mm.1	8.36405	7.76804	0.661582	0.000956
Heatr1	NM_144835	TC1300000070.mm.1	6.85272	6.25574	0.661136	0.032
Stk40	NM_001145827	TC0400001453.mm.1	8.63558	8.03599	0.659944	0.00773
Pmf1	NM_025928	TC0300002310.mm.1	6.43743	5.8269	0.654957	0.0181
Kpna2	NM_010655	TC1100003941.mm.1	7.18804	6.56309	0.648443	0.0219
Hk2	NM_013820	TC0600002550.mm.1	9.3611	8.7328	0.646939	0.0211
Odc1	NM_013614	TC1200000142.mm.1	8.22891	7.59879	0.646123	0.037
Eef1e1	NM_025380	TC1300001837.mm.1	8.70013	8.03383	0.630122	0.00337
Gars	NM_180678	TC0600000661.mm.1	9.40097	8.72842	0.627396	0.0485
Scn5a	NM_001253860	TC0900003244.mm.1	8.20313	7.52777	0.626175	0.0478
Nfic	NM_008688	TC1000002541.mm.1	9.50262	8.82659	0.625887	0.0115
Gm5526	XR_140431	TC0100002283.mm.1	7.8752	7.1607	0.609415	0.048
Egln3	NM_028133	TC1200001742.mm.1	8.51213	7.79634	0.608871	0.0322
Psat1	NM_001205339	TC1900001203.mm.1	6.41227	5.6943	0.607955	0.0183
Acaa2	NM_177470	TC1800000794.mm.1	10.9975	10.2795	0.607946	0.0107
Ptgs2	NM_011198	TC0100001338.mm.1	6.49399	5.75971	0.601117	0.0286
Serpine1	NM_008871	TC0500003431.mm.1	10.2507	9.5126	0.599526	0.0244
Rgma	NM_177740	TC0700001064.mm.1	8.27204	7.53085	0.598243	0.0101
Slc6a9	NM_008135	TC0400004191.mm.1	7.21876	6.46706	0.593902	0.0145
Tnfrsf12a	NM_001161746	TC1700001598.mm.1	8.8956	8.12819	0.587472	0.0277
Kpna2	ENSMUST00000086423	TC1700002723.mm.1	7.95634	7.18717	0.586756	0.0271
Ciapin1	NM_134141	TC0800002734.mm.1	6.69371	5.91945	0.584689	0.0292
Pgam1-ps2	ENSMUST00000091336	TC0700002665.mm.1	8.44554	7.66767	0.583228	0.0417
Idh1	NM_001111320	TC0100002481.mm.1	7.76216	6.9752	0.579564	0.0153
Slc40a1	NM_016917	TC0100002285.mm.1	6.44058	5.64892	0.577677	0.0112
Erdr1	NM_133362	TC0Y00000223.mm.1	8.84851	8.05249	0.575935	0.00656
Fbxo40	NM_001037321	TC1600001588.mm.1	9.56214	8.75359	0.570953	0.0326	+
Kpna2	ENSMUST00000091289	TC0300001725.mm.1	7.94231	7.1288	0.568997	0.0235
Xirp1	NM_011724	TC0900003251.mm.1	8.54045	7.72683	0.568954	0.0269
Cycs	ENSMUST00000073080	TC1900000398.mm.1	10.8863	10.0717	0.568581	0.00728
Gstm7	NM_026672	TC0300002722.mm.1	7.34352	6.5085	0.560574	0.0462
Pdgfa	NM_008808	TC0500003482.mm.1	7.06984	6.2339	0.560217	0.00564
Hmgcs2	NM_008256	TC0300000979.mm.1	5.65943	4.81264	0.556023	0.0308
Dusp18	NM_173745	TC1100000025.mm.1	6.62906	5.77808	0.554409	0.0275
Hes1	NM_008235	TC1600000392.mm.1	6.33068	5.47519	0.552676	0.00411
RP24-570C10.6	OTTMUST00000117651	TC0900002039.mm.1	8.38675	7.5171	0.54728	0.0464
LOC100862446	ENSMUST00000090860	TC1300000898.mm.1	10.4138	9.53798	0.544932	0.034
Egr1	NM_007913	TC1800000301.mm.1	7.51247	6.62822	0.541768	0.0261
Slc6a6	NM_009320	TC0600001092.mm.1	8.78096	7.89315	0.540433	0.0195
Gsta4	NM_010357	TC0900001048.mm.1	9.08664	8.16082	0.526382	0.014
Ampd3	NM_001276301	TC0700001631.mm.1	8.902	7.9598	0.520441	0.0298
Usp5	NM_013700	TC0600003120.mm.1	6.36026	5.38768	0.509596	0.00911	+
Ctps	NM_016748	TC0400003437.mm.1	8.65492	7.66619	0.503924	0.00415
Midn	NM_021565	TC1000000842.mm.1	8.32006	7.32771	0.502659	0.0128
Atp1b1	NM_009721	TC0100003422.mm.1	10.0461	9.00185	0.484886	0.0116
Srxn1	NM_029688	TC0200002275.mm.1	8.84071	7.77705	0.478418	0.0151
Txnrd1	NM_001042513	TC1000000933.mm.1	9.07396	7.94486	0.457201	0.0417
Myc	NM_001177352	TC1500000453.mm.1	8.04799	6.71845	0.397895	0.00804
Gsta2	NM_008182	TC0900002719.mm.1	6.50575	5.08596	0.373767	0.0458
Phlda1	NM_009344	TC1000001301.mm.1	7.65138	6.10797	0.343075	0.00399
Plk2	NM_152804	TC1300001242.mm.1	9.54866	7.94064	0.328048	0.0205	+
Hmox1	NM_010442	TC0800000845.mm.1	9.90693	7.81539	0.234629	0.00601
