# Supplementary material for: The deubiquitinase USP5 prevents accumulation of protein aggregates in cardiomyocytes
Source: Sci Adv. 2025 Jan 22;11(4):eado3852. doi: 10.1126/sciadv.ado3852 (PMC11753375; doi:10.1126/sciadv.ado3852)
Supplement: Supplementary file 2 — Tables S1 to S3 [file sciadv.ado3852_tables_s1_to_s3.zip › ado3852_table_s3.xlsx]

## Sheet: ubiquitin and PSMs
t-test p-value	intensity Mut-Ctrl	Gene names	Go term "ubiquitin"											t-test p-value	intensity Mut-Ctrl	Gene names	Go term "ubiquitin"
0.00150303	2.12071	Ubr3	+	E3 ubiquitin-protein ligase UBR3										0.0377157	1.14524	Psma2	+	Proteasome subunit alpha type-2
0.0437397	2.02521	Cdc23	+	Cell division cycle protein 23 homolog										0.0127484	0.852281	Psmd4	+	26S proteasome non-ATPase regulatory subunit 4
0.00425849	1.62722	Uchl1	+	Ubiquitin carboxyl-terminal hydrolase isozyme L1										0.0680752	0.731776	Psmb1	+	Proteasome subunit beta type;Proteasome subunit beta type-1
6.34718e-06	1.46856	Klhl40	+	Kelch-like protein 40										0.00194356	0.673897	Psmd13		26S proteasome non-ATPase regulatory subunit 13
0.000173881	1.29716	Trim63	+	E3 ubiquitin-protein ligase TRIM63=MURF-1										0.0226391	0.617942	Psmd9		26S proteasome non-ATPase regulatory subunit 9
0.000207345	1.19267	Trim54	+	Tripartite motif-containing protein 54=MURF-3										0.056265	0.560421	Psmb6	+	Proteasome subunit beta type-6
0.0377157	1.14524	Cav1	+	Caveolin-1;Caveolin										0.0191011	0.548938	Psmb2	+	Proteasome subunit beta type-2
0.00178155	1.12703	Usp28	+	Ubiquitin carboxyl-terminal hydrolase 28										0.0100794	0.539092	Psmc3	+	26S protease regulatory subunit 6A
0.00697997	1.12162	Asb2	+	Ankyrin repeat and SOCS box protein 2										0.0774298	0.53151	Psmb4	+	Proteasome subunit beta type-4
0.00139892	1.10042	Ddb1	+	DNA damage-binding protein 1										0.287959	0.526212	Psmb7	+	Proteasome subunit beta type-7
0.042041	1.04931	Hdac6	+	Histone deacetylase 6										0.00137946	0.503976	Psmc4	+	26S protease regulatory subunit 6B
0.00300454	0.97391	Hsp90ab1	+	Heat shock protein HSP 90-beta										0.0175681	0.472584	Psmd2;Gm5422		26S proteasome non-ATPase regulatory subunit 2
0.00174325	0.910126	Nploc4	+	Nuclear protein localization protein 4 homolog										0.190911	0.453814	Psmd14	+	26S proteasome non-ATPase regulatory subunit 14
0.00198428	0.889554	Klhl41	+	Kelch-like protein 41										0.0962272	0.438243	Psme2;PSME2b		Proteasome activator complex subunit 2
0.0110219	0.886853	Vps4b	+	Vacuolar protein sorting-associated protein 4B										0.135162	0.432555	Psma6	+	Proteasome subunit alpha type-6
0.00811894	0.883475	Dnajb2	+	DnaJ homolog subfamily B member 2										0.00136947	0.431499	Psmd6	+	26S proteasome non-ATPase regulatory subunit 6
3.38101e-05	0.856666	Gsk3b	+	Glycogen synthase kinase-3 beta										0.00617997	0.354172	Psmc2	+	26S protease regulatory subunit 7
0.0127484	0.852281	Psmd4	+	26S proteasome non-ATPase regulatory subunit 4										0.298262	0.341294	Psma5;Gm8394	+	Proteasome subunit alpha type;Proteasome subunit alpha type-5
0.0130364	0.836298	Rnf114	+	E3 ubiquitin-protein ligase RNF114										0.206395	0.312751	Psmb3	+	Proteasome subunit beta type;Proteasome subunit beta type-3
0.00432036	0.754683	Vps4a	+	Vacuolar protein sorting-associated protein 4A										0.137134	0.293857	Psmd1		26S proteasome non-ATPase regulatory subunit 1
0.0410732	0.732298	Uchl5	+	Ubiquitin carboxyl-terminal hydrolase isozyme L5										0.0173878	0.250694	Psmd3	+	26S proteasome non-ATPase regulatory subunit 3
0.0192104	0.698494	Prpf19	+	Pre-mRNA-processing factor 19										0.19995	0.205413	Psmd11	+	26S proteasome non-ATPase regulatory subunit 11
0.0134606	0.655242	Atg5	+	Autophagy protein 5										0.314617	0.128159	Psmc6	+	26S protease regulatory subunit 10B
0.0481465	0.651802	Rps6ka3	+	Ribosomal protein S6 kinase alpha-3										0.685551	0.107702	Psmd7		26S proteasome non-ATPase regulatory subunit 7
0.0184593	0.598749	Ube2m	+	NEDD8-conjugating enzyme Ubc12										0.362101	0.0876967	Psmc5	+	26S protease regulatory subunit 8
0.0194077	0.567102	Cdk5rap3	+	CDK5 regulatory subunit-associated protein 3										0.690505	0.08264	Psmc1	+	26S protease regulatory subunit 4
0.0206217	0.554193	Tsg101	+	Tumor susceptibility gene 101 protein										0.744347	0.08034	Psmb5	+	Proteasome subunit beta type-5
0.0191011	0.548938	Psmb2	+	Proteasome subunit beta type-2										0.625904	0.0790508	Psme1		Proteasome activator complex subunit 1
0.00222797	0.543868	Sirt2	+	NAD-dependent protein deacetylase sirtuin-2										0.495835	0.0663867	Psmd12		26S proteasome non-ATPase regulatory subunit 12
0.0100794	0.539092	Psmc3	+	26S protease regulatory subunit 6A										0.815899	0.049785	Psmd5		26S proteasome non-ATPase regulatory subunit 5
0.0401818	0.522276	Erlin2	+	Erlin-2										0.923266	-0.0276025	Psma1	+	Proteasome subunit alpha type;Proteasome subunit alpha type-1
0.0150342	0.517178	Usp10	+	Ubiquitin carboxyl-terminal hydrolase 10										0.641533	-0.0735417	Psma7	+	Proteasome subunit alpha type;Proteasome subunit alpha type-7
0.00137946	0.503976	Psmc4	+	26S protease regulatory subunit 6B										0.765921	-0.0753683	Psma4	+	Proteasome subunit alpha type-4;Proteasome subunit alpha type
0.043049	0.490707	Rps27a;Gm8797;Uba52;Kxd1;Ubc;Ubb	+	Ubiquitin-40S ribosomal protein S27a;Ubiquitin;40S ribosomal protein S27a;Polyubiquitin-B;Ubiquitin;Polyubiquitin-C;Ubiquitin;Ubiquitin-related 1;Ubiquitin-related 2										0.288281	-0.131899	Psma3	+	Proteasome subunit alpha type;Proteasome subunit alpha type-3
0.00136947	0.431499	Psmd6	+	26S proteasome non-ATPase regulatory subunit 6										0.189786	-0.248977	Psmd8		26S proteasome non-ATPase regulatory subunit 8
0.0114529	0.365007	Wfs1	+	Wolframin										0.00480532	-0.382602	Psmg1		Proteasome assembly chaperone 1
0.00617997	0.354172	Psmc2	+	26S protease regulatory subunit 7										0.0373668	-0.742767	Psma2	+	Proteasome subunit alpha type-2
0.0246738	0.325418	Cops5	+	COP9 signalosome complex subunit 5										0.0138898	-0.754827	Psme4	+	Proteasome activator complex subunit 4
0.00779912	0.292275	Vcp	+	Transitional endoplasmic reticulum ATPase
0.0173878	0.250694	Psmd3	+	26S proteasome non-ATPase regulatory subunit 3
0.00433475	-0.312403	Dnaja3	+	DnaJ homolog subfamily A member 3, mitochondrial
0.00101612	-0.594267	Rad23a	+	UV excision repair protein RAD23 homolog A
0.0373668	-0.742767	Psma2	+	Proteasome subunit alpha type-2
0.0138898	-0.754827	Psme4	+	Proteasome activator complex subunit 4
0.0157757	-0.857666	Ecm29;AI314180	+	Proteasome-associated protein ECM29 homolog
0.00106032	-1.04389	Ube2r2	+	Ubiquitin-conjugating enzyme E2 R2
3.62857e-05	-5.91033	Usp5	+	Ubiquitin carboxyl-terminal hydrolase;Ubiquitin carboxyl-terminal hydrolase 5

## Sheet: sign. changed
t-test p-value	intensity Mut-Ctrl	Gene names	Go term "ubiquitin"
0.000427922	1.28449	SEPT7		Septin-7
0.0461717	1.09562	Abhd16a		Abhydrolase domain-containing protein 16A
0.00489455	-3.40023	Acsm5		Acyl-coenzyme A synthetase ACSM5, mitochondrial
0.000649356	1.23672	Acss2		Acetyl-coenzyme A synthetase, cytoplasmic
0.00506917	2.1495	Acta1		Actin, alpha skeletal muscle
0.0444815	1.15537	Actn1		Alpha-actinin-1
0.000833961	1.11781	Actr3		Actin-related protein 3
0.00836237	-1.19813	Agl
0.000855708	1.81634	Aimp1		Aminoacyl tRNA synthase complex-interacting multifunctional protein 1;Endothelial monocyte-activating polypeptide 2
0.0348936	-1.28693	Alb		Serum albumin
0.00155212	1.02091	Anp32a		Acidic leucine-rich nuclear phosphoprotein 32 family member A
0.0460717	2.40547	Anp32b		Acidic leucine-rich nuclear phosphoprotein 32 family member B
0.0103432	2.32763	Apex1		DNA-(apurinic or apyrimidinic site) lyase;DNA-(apurinic or apyrimidinic site) lyase, mitochondrial
0.0440618	-1.05555	Arfgef2		Brefeldin A-inhibited guanine nucleotide-exchange protein 2
0.0195096	1.62212	Arpc1a		Actin-related protein 2/3 complex subunit 1A
0.00697997	1.12162	Asb2	+	Ankyrin repeat and SOCS box protein 2
0.029324	1.92581	Asl		Argininosuccinate lyase
0.00628145	-1.29565	Atp5e		ATP synthase subunit epsilon, mitochondrial
0.00380684	-1.51741	Bdh1		D-beta-hydroxybutyrate dehydrogenase, mitochondrial
0.0203319	2.49816	Bzw1		Basic leucine zipper and W2 domain-containing protein 1
0.0251784	-1.12026	Ca14		Carbonic anhydrase 14
0.00183775	2.89981	Cacybp		Calcyclin-binding protein
0.00550756	1.20995	Camk1		Calcium/calmodulin-dependent protein kinase type 1
0.0377157	1.14524	Cav1	+	Caveolin-1;Caveolin
0.0437397	2.02521	Cdc23	+	Cell division cycle protein 23 homolog
0.00509327	1.26902	Cdc37		Hsp90 co-chaperone Cdc37;Hsp90 co-chaperone Cdc37, N-terminally processed
0.0464254	2.02384	Cfl1		Cofilin-1
0.039201	1.24326	Chchd6		MICOS complex subunit Mic25
0.00165497	-1.00618	Ciapin1		Anamorsin
0.0013882	1.24619	Clic1		Chloride intracellular channel protein;Chloride intracellular channel protein 1
0.0286596	-1.01372	Clptm1		Cleft lip and palate transmembrane protein 1 homolog
0.022317	1.23546	Cltb		Clathrin light chain B
0.0177228	-3.79651	Cmc1		COX assembly mitochondrial protein homolog
0.0160653	1.14769	Coro6		Coronin-6;Coronin
0.0295976	-1.70339	Cox20		Cytochrome c oxidase protein 20 homolog
0.00116549	1.28351	Csnk1a1		Casein kinase I isoform alpha
0.00139892	1.10042	Ddb1	+	DNA damage-binding protein 1
0.00328974	-1.20812	Ddt		D-dopachrome decarboxylase
0.00738379	-1.12827	Decr1		2,4-dienoyl-CoA reductase, mitochondrial
0.0293078	1.18846	Des		Desmin
0.000548147	1.88321	Dhx15		Pre-mRNA-splicing factor ATP-dependent RNA helicase DHX15
0.000469081	1.39672	Dnajb4		DnaJ homolog subfamily B member 4
0.000425651	2.26676	Dpysl3		Dihydropyrimidinase-related protein 3
0.0158443	1.03641	Dstn		Destrin
0.0023389	1.60391	Dynll2;Dynll1		Dynein light chain 2, cytoplasmic;Dynein light chain 1, cytoplasmic
0.00231056	-1.01877	Ech1		Delta(3,5)-Delta(2,4)-dienoyl-CoA isomerase, mitochondrial
3.13371e-05	-1.73323	Echdc2		Enoyl-CoA hydratase domain-containing protein 2, mitochondrial
0.00402377	1.45952	Eef1a1		Elongation factor 1-alpha;Elongation factor 1-alpha 1
0.0188888	1.93685	Efhd2		EF-hand domain-containing protein D2
0.023795	1.07454	Eif2b1		Translation initiation factor eIF-2B subunit alpha
6.51486e-05	1.06524	Elavl1		ELAV-like protein 1
0.00736882	-2.61379	Emc6		ER membrane protein complex subunit 6
0.0483248	1.18467	Emd		Emerin
0.0116947	1.15834	Eml2		Echinoderm microtubule-associated protein-like 2
0.00278356	2.60541	Ephx1		Epoxide hydrolase 1
0.000526981	-2.04689	Fah		Fumarylacetoacetase
0.0187386	-1.06353	Fahd1		Acylpyruvase FAHD1, mitochondrial
0.0029912	-1.20521	Fahd2		Fumarylacetoacetate hydrolase domain-containing protein 2A
0.00203138	1.3286	Fam162a		Protein FAM162A
0.0139311	2.43881	Fasn		Fatty acid synthase;[Acyl-carrier-protein] S-acetyltransferase;[Acyl-carrier-protein] S-malonyltransferase;3-oxoacyl-[acyl-carrier-protein] synthase;3-oxoacyl-[acyl-carrier-protein] reductase;3-hydroxyacyl-[acyl-carrier-protein] dehydratase;Enoyl-[acyl-carrier-protein] reductase;Oleoyl-[acyl-carrier-protein] hydrolase
0.0282859	1.39325	Fbl		rRNA 2-O-methyltransferase fibrillarin
8.48008e-05	-1.24172	Fbp2		Fructose-1,6-bisphosphatase isozyme 2
0.00996187	1.19633	Fhl1		Four and a half LIM domains protein 1
0.0106321	1.9219	Fitm1		Fat storage-inducing transmembrane protein 1
0.0463172	1.177	Fkbp3		Peptidyl-prolyl cis-trans isomerase;Peptidyl-prolyl cis-trans isomerase FKBP3
0.0114973	-1.38734	Fyco1		FYVE and coiled-coil domain-containing protein 1
0.0141815	2.39387	Ggct		Gamma-glutamylcyclotransferase
0.0174067	-1.59816	Glrx5		Glutaredoxin-related protein 5, mitochondrial
0.0376543	1.28766	Gnl1		Guanine nucleotide-binding protein-like 1
0.000299284	-1.29584	Gpt		Alanine aminotransferase 1
1.63902e-05	1.46201	Gpx1		Glutathione peroxidase 1;Glutathione peroxidase
0.00290641	5.05116	Gsn		Gelsolin
0.00017763	-1.05847	Gstk1		Glutathione S-transferase kappa 1
0.00398452	1.37247	Gtf2i		General transcription factor II-I
0.0126608	2.62485	H1f0		Histone H1.0;Histone H1.0, N-terminally processed
0.00639199	2.07873	Hdac2		Histone deacetylase 2
0.042041	1.04931	Hdac6	+	Histone deacetylase 6
0.0335304	2.49183	Hist1h1c		Histone H1.2
0.0494796	1.8095	Hist1h2al;Hist2h2ac;Hist2h2aa1		Histone H2A;Histone H2A type 2-C;Histone H2A type 2-A
0.0441811	1.57935	Hmga1		High mobility group protein HMG-I/HMG-Y
0.000830685	-2.03076	Hnmt		Histamine N-methyltransferase
0.00169535	1.09459	Hnrnpa1		Heterogeneous nuclear ribonucleoprotein A1;Heterogeneous nuclear ribonucleoprotein A1, N-terminally processed
0.000232548	1.21897	Hnrnpa2b1		Heterogeneous nuclear ribonucleoproteins A2/B1
0.0103404	1.51901	Hnrnpab		Heterogeneous nuclear ribonucleoprotein A/B
4.32771e-05	1.93591	Hnrnpc		Heterogeneous nuclear ribonucleoproteins C1/C2
0.00150092	1.28726	Hnrnpd		Heterogeneous nuclear ribonucleoprotein D0
0.0154904	2.82632	Hnrnpr
0.00309195	1.20447	Homer1		Homer protein homolog 1
0.00107695	1.42844	Hp1bp3		Heterochromatin protein 1-binding protein 3
0.0111872	1.7872	Hsd17b12		Very-long-chain 3-oxoacyl-CoA reductase
0.00629836	-1.33176	Hsd17b7		3-keto-steroid reductase
0.0160466	1.30332	Hsp90aa1		Heat shock protein HSP 90-alpha
0.0131715	1.31377	Hspa1b;Hspa1a		Heat shock 70 kDa protein 1A
0.0378487	1.22487	Hspb1		Heat shock protein beta-1
0.0427941	-2.06198	Iigp1		Interferon-inducible GTPase 1
0.0217104	1.09975	Ilvbl		Acetolactate synthase-like protein
0.0122928	-1.01927	Isca2		Iron-sulfur cluster assembly 2 homolog, mitochondrial
0.000295979	-1.0121	Isoc1		Isochorismatase domain-containing protein 1
0.0249801	-1.42012	Khk		Ketohexokinase
6.34718e-06	1.46856	Klhl40	+	Kelch-like protein 40
0.0230324	1.90505	Lpp		Lipoma-preferred partner homolog
0.0149259	2.29743	Lrpap1		Alpha-2-macroglobulin receptor-associated protein
0.00723716	1.59732	Mapk1		Mitogen-activated protein kinase 1
0.0509317	1.43604	Mapk3		Mitogen-activated protein kinase;Mitogen-activated protein kinase 3
0.0162221	1.21949	Mospd1		Motile sperm domain-containing protein 1
0.000820969	-1.10987	Mpst		Sulfurtransferase;3-mercaptopyruvate sulfurtransferase
0.0248615	1.38713	Mrps25		28S ribosomal protein S25, mitochondrial
0.0247878	2.495	Mtr		Methionine synthase
0.0105823	1.06455	Mybbp1a		Myb-binding protein 1A
0.000895282	1.06389	Myg1		UPF0160 protein MYG1, mitochondrial
0.00322294	2.96873	Myh7		Myosin-7
0.0043899	1.36962	Myzap;Gcom1		Myocardial zonula adherens protein
0.0373409	1.03665	Nans
0.0150958	-1.22858	Ndufab1		Acyl carrier protein;Acyl carrier protein, mitochondrial
0.00454731	-1.21619	Ndufv3		NADH dehydrogenase [ubiquinone] flavoprotein 3, mitochondrial
0.0095119	3.39557	Nedd8		NEDD8
0.00317206	4.64979	Npm1;Gm5611		Nucleophosmin
0.00936004	1.3808	Nt5c3b		7-methylguanosine phosphate-specific 5-nucleotidase
0.0311724	1.28757	Nudt5		ADP-sugar pyrophosphatase
0.023922	-1.98932	Obscn		Obscurin
0.0392983	3.08798	Pcyt1a		Choline-phosphate cytidylyltransferase A
0.0266472	1.50903	Pdlim5		PDZ and LIM domain protein 5
0.00178028	1.13305	Pdlim5		PDZ and LIM domain protein 5
0.0195831	1.04303	Pex5		Peroxisomal targeting signal 1 receptor
0.0442217	3.31976	Pfn2		Profilin-2;Profilin
0.0120746	2.61791	Pgrmc2		Membrane-associated progesterone receptor component 2
9.64101e-05	1.20943	Pitpna		Phosphatidylinositol transfer protein alpha isoform
0.0373926	-1.21524	Plin5		Perilipin-5
0.00138201	1.08581	Ppia		Peptidyl-prolyl cis-trans isomerase;Peptidyl-prolyl cis-trans isomerase A;Peptidyl-prolyl cis-trans isomerase A, N-terminally processed
0.033441	1.86954	Ppm1f		Protein phosphatase 1F
0.00660942	2.77414	Pts		6-pyruvoyl tetrahydrobiopterin synthase
0.00158389	1.2413	Puf60		Poly(U)-binding-splicing factor PUF60
0.00158776	2.01218	Pyroxd2		Pyridine nucleotide-disulfide oxidoreductase domain-containing protein 2
0.000188545	2.08109	Raly		RNA-binding protein Raly
0.000386776	1.03868	Ranbp3		Ran-binding protein 3
0.0125392	1.47052	Rbm24		RNA-binding protein 24
0.00051227	1.41201	Rpl10a		Ribosomal protein;60S ribosomal protein L10a
0.0210359	2.72707	Rpl17		60S ribosomal protein L17
0.00635334	1.58188	Rpl19		Ribosomal protein L19;60S ribosomal protein L19
0.0445832	1.99749	Rpl21		60S ribosomal protein L21
0.0218494	1.69182	Rpl27a		60S ribosomal protein L27a
0.011477	1.41732	Rpl3		60S ribosomal protein L3
0.00828921	1.33427	Rpl30		60S ribosomal protein L30
0.0461496	1.22067	Rpl4		60S ribosomal protein L4
0.0303575	1.49164	Rps10		40S ribosomal protein S10
0.00237973	1.15212	Rps16		40S ribosomal protein S16
0.0339744	3.24902	Rps25		40S ribosomal protein S25
0.0228678	1.07447	Rps8		40S ribosomal protein S8
0.00126367	1.00465	Sars		Serine--tRNA ligase, cytoplasmic
0.00823482	2.34804	Sf3a3		Splicing factor 3A subunit 3
0.0345184	3.07071	Skiv2l2		Superkiller viralicidic activity 2-like 2
0.000162972	-1.48339	Slc25a42		Mitochondrial coenzyme A transporter SLC25A42
0.0440999	-1.42999	Slc35a4
0.000287569	1.4228	Slmap		Sarcolemmal membrane-associated protein
0.0041045	1.42191	Smtn
0.00096242	3.11416	Snrpd1		Small nuclear ribonucleoprotein Sm D1
0.0294534	1.23722	Sorbs2		Sorbin and SH3 domain-containing protein 2
0.0351821	-1.05883	Srpr		Signal recognition particle receptor subunit alpha
0.000920543	1.57445	Srsf2		Serine/arginine-rich splicing factor 2
0.0072897	1.28258	Srsf6		Serine/arginine-rich splicing factor 6
0.00358662	2.82467	Ssb		Lupus La protein homolog
0.0411596	1.43731	Strip2		Striatin-interacting proteins 2
0.00435765	-1.28306	Surf1		Surfeit locus protein 1
0.00776494	1.34341	Tcap		Telethonin
0.0210859	1.03718	Tcp11l2		T-complex protein 11-like protein 2
0.0449965	-1.56251	Timm8a1		Mitochondrial import inner membrane translocase subunit Tim8 A
0.0363345	1.99264	Tmpo		Lamina-associated polypeptide 2, isoforms beta/delta/epsilon/gamma
0.00922354	1.45309	Tnnt2		Troponin T, cardiac muscle
0.0246586	-1.05578	Tns1
0.000177636	2.68459	Tomm34		Mitochondrial import receptor subunit TOM34
0.0199818	-3.94559	Tomm6		Mitochondrial import receptor subunit TOM6 homolog
0.00930927	1.25721	Tpd52l2		Tumor protein D54
0.000207345	1.19267	Trim54	+	Tripartite motif-containing protein 54=MURF-3
0.00143624	1.02724	Trim55
0.000173881	1.29716	Trim63	+	E3 ubiquitin-protein ligase TRIM63=MURF-1
0.00106032	-1.04389	Ube2r2	+	Ubiquitin-conjugating enzyme E2 R2
0.00150303	2.12071	Ubr3	+	E3 ubiquitin-protein ligase UBR3
0.00425849	1.62722	Uchl1	+	Ubiquitin carboxyl-terminal hydrolase isozyme L1
0.00178155	1.12703	Usp28	+	Ubiquitin carboxyl-terminal hydrolase 28
3.62857e-05	-5.91033	Usp5	+	Ubiquitin carboxyl-terminal hydrolase;Ubiquitin carboxyl-terminal hydrolase 5
0.00199922	1.07455	Vapa		Vesicle-associated membrane protein-associated protein A
0.00536517	1.71823	Vps36		Vacuolar protein-sorting-associated protein 36
0.000625182	1.0486	Vwa5a		von Willebrand factor A domain-containing protein 5A
0.0013866	-1.07375	Vwa8		von Willebrand factor A domain-containing protein 8
0.0330225	2.79713	Yap1		Transcriptional coactivator YAP1
0.00754683	8.28643	Zw10		Centromere/kinetochore protein zw10 homolog
